# Supplementary material for: Functional variants in a TTTG microsatellite on 15q26.1 cause familial nonautoimmune thyroid abnormalities
Source: Nat Genet. 2024 May 7;56(5):869–76. doi: 10.1038/s41588-024-01735-5 (PMC11096107; doi:10.1038/s41588-024-01735-5)
Supplement: Supplementary file 4 — Statistical source data. [file 41588_2024_1735_MOESM4_ESM.xlsx]

## Sheet: Fig. 1b
Chr	Marker1	Position (hg38)	Marker2	Position (hg38)	Average positoin	cM	Cumulative (x axis)	LOD (y axis)
1	rs581070	4329139	rs501334	4330170	4.32965e+06	1.4917	1.4917	-23.6603
1	rs2071995	4678618	rs1998542	4900851	4.78973e+06	1.9518	1.9518	-21.8191
1	rs6688540	5418841	rs10907200	5585942	5.50239e+06	2.6644	2.6644	-21.7025
1	rs11121023	7788497	rs228688	7819070	7.80378e+06	4.9658	4.9658	-20.1735
1	rs1079988	14041464	rs10803459	14137672	14089568	11.2516	11.2516	-11.9743
1	rs4369222	14478719	rs11584308	14479497	14479108	11.6412	11.6412	-13.2804
1	rs12567946	14930979	rs4661575	15087917	15009448	12.1715	12.1715	-11.4184
1	rs2773181	16703219	rs2235928	17052534	1.68779e+07	14.0399	14.0399	-12.3429
1	rs16826818	22234792	rs1769820	22485030	22359911	19.522	19.522	-18.351
1	rs4313343	24081924	rs12045815	24254503	2.41682e+07	21.3303	21.3303	-20.9491
1	rs271363	29664208	rs894216	29712241	2.96882e+07	26.8503	26.8503	-25.7498
1	rs613989	30453347	rs555920	30587017	30520182	27.6822	27.6822	-20.9352
1	rs10914739	33535838	rs16835593	33559430	33547634	30.7097	30.7097	-18.6453
1	rs16836204	34020885	rs1342157	34250086	3.41355e+07	31.2975	31.2975	-22.3628
1	rs617673	35929514	rs6697796	36537449	3.62335e+07	33.3955	33.3955	-20.9046
1	rs1108183	38093722	rs578107	38098251	3.8096e+07	35.258	35.258	-23.8059
1	rs10888807	39505033	rs536827	39704052	3.96045e+07	36.7666	36.7666	-22.3379
1	rs11208830	40760930	rs6661888	40815923	4.07884e+07	37.9505	37.9505	-22.7401
1	rs1421276	42027323	rs592348	42219564	4.21234e+07	39.2855	39.2855	-23.1694
1	rs9326132	43005511	rs17140015	43040806	4.30232e+07	40.1852	40.1852	-22.9367
1	rs12419	44220650	rs325168	44265396	44243023	41.4051	41.4051	-22.5077
1	rs10890401	46470751	rs2025382	46503346	4.6487e+07	43.6491	43.6491	-22.4838
1	rs10890510	47868818	rs10888599	48183818	48026318	45.1884	45.1884	-20.6627
1	rs953625	53410709	rs17108507	53414255	53412482	50.5745	50.5745	-22.5767
1	rs12137621	54677655	rs4926659	54829049	54753352	51.9154	51.9154	-20.4482
1	rs4927303	56116300	rs17113474	56194817	5.61556e+07	53.3176	53.3176	-17.3649
1	rs1738403	56780886	rs1361730	56802273	5.67916e+07	53.9536	53.9536	-21.3137
1	rs3131776	57696944	rs3131715	57712606	57704775	54.8668	54.8668	-21.155
1	rs7555371	58597369	rs232882	58647361	58622365	55.7844	55.7844	-21.2166
1	rs7556224	59093840	rs2985499	59131258	59112549	56.2746	56.2746	-21.2791
1	rs7546563	60354932	rs1414314	60370382	60362657	57.5247	57.5247	-21.0435
1	rs10493309	61666097	rs11207837	61787434	6.17268e+07	58.8888	58.8888	-21.1927
1	rs10889383	62831090	rs10430118	62952679	6.28919e+07	60.0539	60.0539	-21.0192
1	rs855319	63602665	rs855318	63602715	63602690	60.7647	60.7647	-21.6573
1	rs746632	64326144	rs6588087	64327215	6.43267e+07	61.4887	61.4887	-22.2561
1	rs4915675	64961793	rs10889522	65117816	6.50398e+07	62.2019	62.2019	-22.3758
1	rs4542192	65806858	rs4259616	65818053	6.58125e+07	62.9745	62.9745	-24.3467
1	rs12049347	66595813	rs4655641	66624081	66609947	63.772	63.772	-25.4184
1	rs11209138	67662956	rs1408956	67671380	67667168	64.8292	64.8292	-25.5195
1	rs17436927	69112250	rs2248308	69228072	69170161	66.3322	66.3322	-24.6756
1	rs2226284	69869999	rs1913270	69912221	69891110	67.0532	67.0532	-24.4617
1	rs1506452	71315902	rs357233	71547250	71431576	68.5936	68.5936	-24.2843
1	rs8179265	72696735	rs11210119	73067011	72881873	70.0439	70.0439	-18.9686
1	rs12754690	73474215	rs959414	73560431	73517323	70.6794	70.6794	-17.5288
1	rs962667	76751773	rs4506508	76790651	76771212	73.9333	73.9333	-22.9891
1	rs1010195	77349834	rs11162323	77359793	7.73548e+07	74.5169	74.5169	-23.1007
1	rs273252	78641214	rs1333971	78668089	7.86547e+07	75.8167	75.8167	-23.022
1	rs12120142	80048162	rs7549131	80048811	8.00485e+07	77.2105	77.2105	-23.055
1	rs1327101	82749695	rs7555550	82768327	82759011	79.9211	79.9211	-22.4256
1	rs7528615	84267280	rs178367	84346419	8.43068e+07	81.4689	81.4689	-22.609
1	rs6690583	85000654	rs11582061	85432098	85216376	82.3784	82.3784	-22.3489
1	rs7554095	87215468	rs10430050	87233893	8.72247e+07	84.3867	84.3867	-22.3371
1	rs3008440	87877735	rs673212	88263316	8.80705e+07	85.2326	85.2326	-22.2983
1	rs10801713	89084275	rs2026043	89109994	8.90971e+07	86.2592	86.2592	-22.3486
1	rs17441836	89669874	rs2146338	89755569	8.97127e+07	86.8748	86.8748	-22.37
1	rs12135162	91439646	rs3851269	91451725	9.14457e+07	88.6077	88.6077	-22.3966
1	rs6703310	93323183	rs12240145	93751001	93537092	90.6991	90.6991	-22.2337
1	rs1048866	94173155	rs1765635	94381868	9.42775e+07	91.4396	91.4396	-22.9195
1	rs12118116	95308774	rs12140319	95346763	9.53278e+07	92.4898	92.4898	-24.858
1	rs10874992	96310402	rs4000377	96337063	9.63237e+07	93.4858	93.4858	-26.9497
1	rs977306	98345657	rs1159584	98511261	98428459	95.5905	95.5905	-26.4738
1	rs303413	99099549	rs668206	99178407	99138978	96.301	96.301	-27.5815
1	rs7518063	99732207	rs4333869	99737167	99734687	96.8967	96.8967	-27.1596
1	rs1590581	100827055	rs12404070	101216494	1.01022e+08	98.1838	98.1838	-25.4686
1	rs2039942	101832190	rs6577281	101900154	101866172	99.0282	99.0282	-24.509
1	rs1340400	102372480	rs17126738	102580099	1.02476e+08	99.6383	99.6383	-23.9539
1	rs7538302	104259908	rs9628999	104286704	104273306	101.435	101.435	-23.8078
1	rs2653976	105282939	rs4847118	105412727	105347833	102.51	102.51	-23.873
1	rs4607915	105846372	rs1450817	106155449	1.06001e+08	103.163	103.163	-23.738
1	rs12091336	107297631	rs17018944	107412806	1.07355e+08	104.517	104.517	-23.4773
1	rs6690837	107770034	rs17020011	107778919	1.07774e+08	104.936	104.936	-22.9768
1	rs12061779	109766192	rs333077	110032998	109899595	107.062	107.062	-23.1576
1	rs10494126	111129085	rs2820086	111243606	1.11186e+08	108.348	108.348	-23.488
1	rs12096089	111806444	rs2365669	111820023	1.11813e+08	108.975	108.975	-25.6794
1	rs360645	114884597	rs360576	114916553	114900575	112.063	112.063	-26.7065
1	rs7523839	115630459	rs10923176	115682304	1.15656e+08	112.818	112.818	-27.8206
1	rs2269975	116409905	rs696664	116693787	116551846	113.714	113.714	-26.8988
1	rs6660988	118526054	rs6695410	118565249	1.18546e+08	115.708	115.708	-24.9259
1	rs10754416	119620908	rs651347	119756080	119688494	116.85	116.85	-23.5392
1	rs7518276	147455622	rs11579007	147664166	147559894	144.722	144.722	-28.179
1	rs481176	148335153	rs12124527	148988153	148661653	145.824	145.824	-27.1248
1	rs12033735	152167815	rs877776	152205542	1.52187e+08	149.349	149.349	-27.645
1	rs409986	153042265	rs7541865	153128018	1.53085e+08	150.247	150.247	-27.1129
1	rs7522860	156305490	rs1171564	156528881	1.56417e+08	153.579	153.579	-27.0415
1	rs12744540	158102916	rs1324655	158152025	1.58127e+08	155.29	155.29	-27.9426
1	rs914717	158716569	rs857818	158764469	158740519	155.903	155.903	-27.6533
1	rs3733264	160546752	rs977020	160579789	1.60563e+08	157.725	157.725	-28.3018
1	rs6696854	161494024	rs6427623	161732973	1.61613e+08	158.776	158.776	-20.4981
1	rs12403364	162218725	rs4584372	162265647	162242186	159.404	159.404	-20.0452
1	rs6668320	162610547	rs1000050	162766673	162688610	159.851	159.851	-22.9015
1	rs10917692	163175213	rs7534573	163175906	1.63176e+08	160.338	160.338	-23.3702
1	rs16826820	164238486	rs2821400	164426026	164332256	161.494	161.494	-22.7358
1	rs2050619	165671688	rs7552225	166201124	165936406	163.099	163.099	-20.5465
1	rs532643	166775078	rs547386	166775543	1.66775e+08	163.937	163.937	-20.3809
1	rs12048110	167542861	rs6697794	167569561	167556211	164.718	164.718	-14.6781
1	rs10913141	171497411	rs235868	171641600	1.7157e+08	168.732	168.732	-8.88415
1	rs10797791	172152719	rs6694387	172323065	172237892	169.4	169.4	-9.1346
1	rs2049992	174356554	rs6425309	174997294	174676924	171.839	171.839	-11.1236
1	rs2504503	176329041	rs6664879	176902501	176615771	173.778	173.778	-14.8421
1	rs1923621	177730672	rs4650977	177808473	1.7777e+08	174.932	174.932	-15.674
1	rs6704400	178505358	rs7522303	178692461	1.78599e+08	175.761	175.761	-15.4309
1	rs6657893	179563013	rs6663420	179597161	179580087	176.742	176.742	-14.7408
1	rs10797664	181019500	rs9787100	181075136	181047318	178.209	178.209	-11.8263
1	rs2494454	182343248	rs6684297	182378532	182360890	179.523	179.523	-15.6089
1	rs634375	183358731	rs11811630	183564775	183461753	180.624	180.624	-15.3485
1	rs10911598	184469674	rs4651209	184473078	184471376	181.633	181.633	-14.952
1	rs12057231	185447538	rs6658929	186013393	1.8573e+08	182.893	182.893	-12.5376
1	rs10752979	186866863	rs10911991	187065928	1.86966e+08	184.128	184.128	-14.0247
1	rs16827680	187883578	rs12406334	187928653	1.87906e+08	185.068	185.068	-14.9519
1	rs12119651	188359565	rs12742018	188365179	188362372	185.524	185.524	-14.1436
1	rs1342560	189346617	rs481737	189677783	189512200	186.674	186.674	-15.0591
1	rs6427956	190065339	rs10920441	190073576	1.90069e+08	187.232	187.232	-15.2207
1	rs1171048	190474186	rs703931	190498696	190486441	187.649	187.649	-15.5104
1	rs6668843	190906172	rs10920835	190912546	190909359	188.071	188.071	-15.4043
1	rs10921044	191921721	rs10801084	191958940	1.9194e+08	189.102	189.102	-14.8501
1	rs10754020	192615665	rs4501824	192620288	1.92618e+08	189.78	189.78	-15.001
1	rs533405	194103099	rs12097214	194366488	1.94235e+08	191.397	191.397	-14.651
1	rs4557953	194744119	rs10921676	194843686	1.94794e+08	191.956	191.956	-15.4736
1	rs2400604	195562041	rs10801486	195887461	195724751	192.887	192.887	-14.8426
1	rs17583313	197940337	rs6688481	198256528	1.98098e+08	195.261	195.261	-13.9364
1	rs6669877	199358873	rs552179	199390031	199374452	196.536	196.536	-13.7339
1	rs2821332	200116586	rs10919814	200135844	200126215	197.288	197.288	-13.9393
1	rs7535122	200703571	rs7512898	200703778	2.00704e+08	197.866	197.866	-10.0971
1	rs705770	202314539	rs10494834	202597302	2.02456e+08	199.618	199.618	-8.58559
1	rs4950932	203205736	rs2486933	203278831	2.03242e+08	200.404	200.404	-7.77322
1	rs16852953	204136047	rs4534452	204216056	2.04176e+08	201.338	201.338	-5.77463
1	rs2794860	204999264	rs12139426	205001580	205000422	202.162	202.162	-3.56333
1	rs1429907	207187666	rs7516468	207235943	2.07212e+08	204.374	204.374	-7.20025
1	rs2440901	208273054	rs696945	208436558	208354806	205.517	205.517	-7.4943
1	rs12137586	208788410	rs11119135	208826986	208807698	205.97	205.97	-6.56558
1	rs7512091	209579903	rs7528476	209591531	209585717	206.748	206.748	-7.59768
1	rs2485888	210200992	rs4845016	210415157	2.10308e+08	207.47	207.47	-8.2956
1	rs6540648	211036938	rs4951521	211348125	2.11193e+08	208.355	208.355	-11.1004
1	rs2132428	212994420	rs1045868	212994848	212994634	210.157	210.157	-13.3779
1	rs340864	213958028	rs3767844	214007378	213982703	211.145	211.145	-13.181
1	rs1584759	215049479	rs2363566	215165144	2.15107e+08	212.269	212.269	-10.0754
1	rs2576220	216960398	rs2789557	216985868	216973133	214.135	214.135	-6.92077
1	rs11117811	217225241	rs2646806	217306298	2.17266e+08	214.428	214.428	-6.90647
1	rs1383759	218688412	rs7514276	218791831	2.1874e+08	215.902	215.902	-6.84205
1	rs2820446	219575476	rs4472763	219647725	2.19612e+08	216.774	216.774	-6.58699
1	rs3842967	220485547	rs12047297	220511010	2.20498e+08	217.66	217.66	-6.56798
1	rs17010134	221484466	rs10863623	221504140	221494303	218.656	218.656	-7.17099
1	rs17507835	222380560	rs1386579	222401492	222391026	219.553	219.553	-12.2974
1	rs2802732	224872547	rs6686694	225122468	2.24998e+08	222.16	222.16	-12.6743
1	rs1355391	226097450	rs10495244	226199917	2.26149e+08	223.311	223.311	-12.6873
1	rs10753430	227187171	rs1877619	227213469	227200320	224.362	224.362	-12.6511
1	rs6426474	227685373	rs7533588	227755141	227720257	224.882	224.882	-12.7914
1	rs11586639	228528004	rs7520211	228528840	228528422	225.69	225.69	-11.5934
1	rs603991	229820733	rs10864761	230000152	2.2991e+08	227.072	227.072	-9.32109
1	rs1887491	230644229	rs2296799	230685738	2.30665e+08	227.827	227.827	-9.4576
1	rs2883720	231119367	rs7514972	231127130	2.31123e+08	228.285	228.285	-9.27564
1	rs647578	232387696	rs12043279	232404565	2.32396e+08	229.558	229.558	-10.8444
1	rs4649259	233805315	rs10910303	233886467	233845891	231.008	231.008	-12.6804
1	rs2891026	235266592	rs6688441	235325869	2.35296e+08	232.458	232.458	-13.6229
1	rs10733117	236800567	rs3820573	236816111	236808339	233.97	233.97	-17.0454
1	rs16835155	237339689	rs10925394	237381798	2.37361e+08	234.523	234.523	-17.5839
1	rs3766884	237712988	rs2275691	237818970	237765979	234.928	234.928	-17.5375
1	rs10802693	238476025	rs6698908	238505135	238490580	235.653	235.653	-17.5285
1	rs4601573	238727438	rs2689171	238755113	2.38741e+08	235.903	235.903	-17.557
1	rs10495444	239536200	rs11806655	239550173	2.39543e+08	236.705	236.705	-17.9588
1	rs1456655	240243863	rs7516607	240284150	2.40264e+08	237.426	237.426	-18.9272
1	rs11578889	240610366	rs16840459	240646897	2.40629e+08	237.791	237.791	-19.5067
1	rs3007737	241557259	rs3007736	241557530	2.41557e+08	238.719	238.719	-19.4124
1	rs3863745	242313685	rs10926688	242336926	2.42325e+08	239.487	239.487	-19.3274
1	rs2039839	243435368	rs1458021	243738668	243587018	240.749	240.749	-19.2442
1	rs6429491	244586792	rs12407198	244623697	2.44605e+08	241.767	241.767	-24.4529
1	rs10924841	246805305	rs12023326	247307819	247056562	244.219	244.219	-20.8956
1	rs7541216	248359594	rs4515825	248398978	248379286	245.541	245.541	-19.7292
2	rs4491751	1132884	rs4971418	1220708	1176796	0.8638	246.652	-23.6593
2	rs6754397	2370607	rs1355608	2424300	2.39745e+06	2.0845	247.873	-24.4195
2	rs2385435	3010082	rs1869418	3246139	3.12811e+06	2.8151	248.603	-24.7629
2	rs2029730	3926768	rs4450611	3950286	3938527	3.6255	249.413	-23.2109
2	rs699550	4657752	rs1838770	4722597	4.69017e+06	4.3772	250.165	-24.8764
2	rs11696066	5155823	rs17333600	5237507	5196665	4.8837	250.672	-24.7675
2	rs7593997	5849248	rs6432366	5856225	5.85274e+06	5.5397	251.328	-24.1706
2	rs4669081	6594512	rs6749132	6598304	6596408	6.2834	252.071	-23.0509
2	rs6741456	7287182	rs1430289	7314229	7.30071e+06	6.9877	252.776	-22.9139
2	rs812811	7689275	rs772424	7741045	7715160	7.4022	253.19	-23.3551
2	rs11677028	8218569	rs6431936	8367297	8292933	7.9799	253.768	-22.5241
2	rs1109670	9109909	rs4669444	9729138	9.41952e+06	9.1065	254.894	-19.9318
2	rs6721857	10581084	rs6722126	10581516	10581300	10.2683	256.056	-21.0889
2	rs4442966	10945618	rs4668703	10994478	10970048	10.6571	256.445	-21.239
2	rs2358126	11790153	rs12692449	11949821	11869987	11.557	257.345	-20.8697
2	rs2380434	12518686	rs939221	12605294	12561990	12.249	258.037	-17.3128
2	rs311975	13340588	rs13414200	13374171	1.33574e+07	13.0444	258.832	-17.2792
2	rs4416191	14438892	rs6705907	14480454	14459673	14.1467	259.935	-17.8566
2	rs4668430	15082631	rs10182327	15083651	15083141	14.7701	260.558	-18.026
2	rs13431879	15968001	rs6709176	15997718	1.59829e+07	15.6699	261.458	-16.6652
2	rs6748095	18066602	rs13015992	18075653	1.80711e+07	17.7581	263.546	-13.675
2	rs16985023	18439074	rs6718379	18451543	1.84453e+07	18.1323	263.92	-13.9362
2	rs6725667	19324411	rs4666483	19373881	19349146	19.0362	264.824	-16.6971
2	rs2045779	19978054	rs10495702	20150990	20064522	19.7515	265.539	-16.013
2	rs12713441	21367324	rs1030736	21407652	21387488	21.0745	266.862	-18.3099
2	rs1446872	23105632	rs4665550	23115093	2.31104e+07	22.7974	268.585	-17.8035
2	rs6705367	25014630	rs1731240	26614527	2.58146e+07	25.5016	271.29	-17.7768
2	rs4666143	28950125	rs3100229	29148968	2.90495e+07	28.7366	274.525	-23.5677
2	rs2681687	30703840	rs509380	30736396	30720118	30.4071	276.195	-26.9997
2	rs17011356	31365711	rs13022197	32118098	3.17419e+07	31.4289	277.217	-27.2265
2	rs743236	33121731	rs1454379	33214978	3.31684e+07	32.8554	278.643	-27.8943
2	rs4670074	34149499	rs2193798	34190529	34170014	33.857	279.645	-28.0876
2	rs13407250	34977235	rs6710736	35022980	3.50001e+07	34.6871	280.475	-26.7294
2	rs6741426	35360831	rs17016629	35427850	3.53943e+07	35.0813	280.869	-24.1299
2	rs1533971	35911572	rs833769	36001331	3.59565e+07	35.6435	281.431	-24.2719
2	rs848519	36524858	rs7570763	36573446	36549152	36.2362	282.024	-24.4431
2	rs6745118	37456416	rs2373109	37490653	3.74735e+07	37.1605	282.948	-24.1472
2	rs1562855	38781326	rs10204958	39015562	38898444	38.5855	284.373	-18.3342
2	rs4519500	39982572	rs400576	40152379	4.00675e+07	39.7545	285.542	-20.5375
2	rs6717047	40663763	rs1003617	40695158	4.06795e+07	40.3665	286.154	-20.4704
2	rs4140751	41259918	rs10175239	41667252	41463585	41.1506	286.939	-20.2021
2	rs6544591	42724664	rs4953602	42725981	4.27253e+07	42.4123	288.2	-19.7796
2	rs10165660	43766309	rs4952680	43802893	43784601	43.4716	289.26	-19.3618
2	rs698827	44503357	rs3862996	44519124	4.45112e+07	44.1982	289.986	-18.6954
2	rs908568	45109240	rs17415114	45124910	45117075	44.8041	290.592	-18.7824
2	rs11884064	45609914	rs11125038	45869317	4.57396e+07	45.4266	291.215	-19.0746
2	rs12104572	46635327	rs10178013	46674901	46655114	46.3421	292.13	-19.5033
2	rs4344965	48367456	rs6718068	48377839	4.83726e+07	48.0597	293.848	-18.568
2	rs1504178	49050959	rs10495964	49114862	4.90829e+07	48.7699	294.558	-18.9096
2	rs1025248	49654925	rs1518823	49763230	4.97091e+07	49.3961	295.184	-18.1823
2	rs10490232	50231939	rs7601648	50303458	5.02677e+07	49.9547	295.743	-17.3479
2	rs11125367	51606713	rs2953300	51625235	51615974	51.303	297.091	-18.8792
2	rs6710228	52200678	rs2552321	52335332	52268005	51.955	297.743	-18.6802
2	rs17044010	53007753	rs17044013	53007805	53007779	52.6948	298.483	-18.4117
2	rs7557799	53674760	rs3770393	53745556	53710158	53.3972	299.185	-18.8298
2	rs4606970	54346041	rs17189981	54439536	5.43928e+07	54.0798	299.868	-18.8292
2	rs998230	54894793	rs2580770	54987776	5.49413e+07	54.6283	300.416	-18.8167
2	rs1432547	56073144	rs1560627	56084525	5.60788e+07	55.7658	301.554	-18.2487
2	rs2111470	56336135	rs7600814	56416820	5.63765e+07	56.0635	301.851	-19.3905
2	rs876527	57030024	rs17039638	57113965	5.7072e+07	56.759	302.547	-19.1338
2	rs2678914	57890791	rs2717038	57941696	5.79162e+07	57.6033	303.391	-18.2469
2	rs2863776	59075855	rs12478341	59319382	5.91976e+07	58.8846	304.673	-22.4869
2	rs7580417	59836920	rs17050497	59928558	59882739	59.5697	305.358	-22.2055
2	rs2290324	61221641	rs2694618	61309849	61265745	60.9528	306.741	-18.2922
2	rs17029362	64772597	rs7575021	64777767	64775182	64.4622	310.25	-20.7908
2	rs7564837	65729323	rs1549022	65739605	65734464	65.4215	311.209	-22.339
2	rs2971826	66330104	rs1519111	66344335	6.63372e+07	66.0242	311.812	-21.4665
2	rs694637	67457580	rs4591326	67626825	6.75422e+07	67.2292	313.017	-19.7379
2	rs6546371	68315366	rs1822470	68368697	6.8342e+07	68.029	313.817	-20.5991
2	rs4464317	69210159	rs4078089	69378420	6.92943e+07	68.9813	314.769	-20.7509
2	rs2706769	70246321	rs12476914	70367127	70306724	69.9937	315.782	-19.4184
2	rs8179675	72031269	rs1861025	72114025	72072647	71.7597	317.548	-18.5531
2	rs1565068	74901049	rs4852352	74944652	7.49229e+07	74.6099	320.398	-19.6485
2	rs4355145	75728879	rs6758240	75886583	75807731	75.4947	321.283	-17.9026
2	rs2860777	76478800	rs17517219	76495335	7.64871e+07	76.1741	321.962	-18.9253
2	rs13416390	77293325	rs290042	77304402	7.72989e+07	76.9859	322.774	-21.4463
2	rs1872787	77763698	rs2171325	77798450	77781074	77.4681	323.256	-20.7076
2	rs7565752	79000633	rs392757	79032369	79016501	78.7035	324.491	-22.0547
2	rs2116024	79638123	rs4852511	79684764	7.96614e+07	79.3485	325.136	-21.3958
2	rs12470349	80673631	rs17019864	80899108	8.07864e+07	80.4734	326.261	-17.2338
2	rs1897403	81883401	rs7574068	81982358	8.19329e+07	81.6199	327.408	-14.5101
2	rs1345447	82921372	rs10496279	82984027	8.29527e+07	82.6397	328.428	-13.1402
2	rs6747629	85278439	rs6748258	85278857	85278648	84.9657	330.754	-12.7669
2	rs1863052	86332235	rs6756078	86356117	86344176	86.0312	331.819	-13.4778
2	rs11164049	95679770	rs1917890	96006253	9.5843e+07	95.53	341.318	-13.3785
2	rs10176056	98301691	rs3754895	98387710	9.83447e+07	98.0317	343.82	-15.3843
2	rs7561079	99385531	rs6744428	99693598	9.95396e+07	99.2266	345.015	-15.0411
2	rs2278722	101003674	rs12612035	101280833	1.01142e+08	100.829	346.617	-14.5948
2	rs2041753	102221066	rs12475055	102262431	1.02242e+08	101.929	347.717	-15.1444
2	rs4241213	102942836	rs12373847	103112811	1.03028e+08	102.715	348.503	-14.4052
2	rs2889336	104919658	rs17030487	104996243	1.04958e+08	104.645	350.433	-13.1483
2	rs9646957	105614006	rs2198200	105701104	105657555	105.345	351.133	-12.4384
2	rs6543461	106941893	rs2030675	107063018	1.07002e+08	106.689	352.477	-12.9524
2	rs328031	107766425	rs831969	107795343	107780884	107.468	353.256	-12.3368
2	rs17035982	108269715	rs921656	108270549	108270132	107.957	353.745	-11.1631
2	rs11901251	111850245	rs4849056	112208932	1.1203e+08	111.717	357.505	-10.4344
2	rs17197583	113778065	rs11123212	113847395	113812730	113.5	359.288	-12.5518
2	rs4629164	114381989	rs4490198	114406882	1.14394e+08	114.081	359.869	-12.8128
2	rs4849390	115272190	rs925848	115329056	115300623	114.988	360.776	-11.945
2	rs11890460	116153745	rs2584992	116634757	116394251	116.081	361.869	-10.875
2	rs10172336	118585387	rs456726	118710251	118647819	118.335	364.123	-12.7082
2	rs12603	120104877	rs4849849	120288997	120196937	119.884	365.672	-12.2697
2	rs13028433	121857432	NA55	121947227	1.21902e+08	121.589	367.377	-12.3888
2	rs1527247	122602046	rs4145300	122630843	1.22616e+08	122.303	368.091	-13.0195
2	rs17009455	123146194	rs2139300	123261320	123203757	122.891	368.679	-12.3524
2	rs17010711	123998762	rs17010876	124118664	124058713	123.746	369.534	-13.0789
2	rs17321135	124702584	rs6541987	125401422	125052003	124.739	370.527	-7.98182
2	rs7603130	125714032	rs7590285	125851435	1.25783e+08	125.47	371.258	-7.79141
2	rs4359587	127229473	rs4662730	127433520	1.27331e+08	127.019	372.806	-8.62285
2	rs1960660	129390324	rs4613217	129559475	1.29475e+08	129.162	374.95	-10.73
2	rs1430626	132758289	rs1447548	132860759	132809524	132.496	378.284	-14.4672
2	rs2278454	133123199	rs7592507	133126615	133124907	132.812	378.6	-11.7072
2	rs3739036	134725964	rs4988276	135841782	135283873	134.971	380.759	-6.73032
2	rs10153632	137203399	rs2375451	137211673	137207536	136.894	382.682	-7.55863
2	rs35782395	138713845	rs1485068	138880905	138797375	138.484	384.272	-6.32011
2	rs1864278	140848896	rs12474609	140963573	1.40906e+08	140.593	386.381	-6.35502
2	rs1369528	141884059	rs10496906	141897511	141890785	141.578	387.366	-6.23521
2	rs6736433	142814809	rs6742519	142820503	142817656	142.505	388.293	-6.02647
2	rs1060448	144493527	rs17741296	144568532	1.44531e+08	144.218	390.006	-6.0615
2	rs4330057	146480793	rs10928303	146622636	1.46552e+08	146.239	392.027	-6.01734
2	rs986508	147804462	rs4001	148118074	147961268	147.648	393.436	-5.50505
2	rs12479345	149925490	rs494023	150121476	150023483	149.71	395.499	-5.70468
2	rs16830128	151513538	rs10497084	151560022	151536780	151.224	397.012	-5.67955
2	rs6717712	153025538	rs4664645	153100550	153063044	152.75	398.538	-5.5988
2	rs6727679	154172046	rs707025	154332011	1.54252e+08	153.939	399.727	-5.63788
2	rs4664764	155487561	rs16839131	155490269	155488915	155.176	400.964	-5.53534
2	rs571785	156531207	rs3820857	156536112	1.56534e+08	156.221	402.009	-5.17235
2	rs2051946	158598277	rs2528582	158654651	158626464	158.314	404.102	-4.93797
2	rs357027	159635164	rs11899419	159688858	159662011	159.349	405.137	-4.92512
2	rs7588696	160208074	rs4538150	160352816	160280445	159.968	405.755	-4.71273
2	rs10175058	161420470	NA62	162187709	1.61804e+08	161.491	407.279	-3.75508
2	rs10497236	163466423	rs6761831	163532129	163499276	163.186	408.974	-3.79726
2	rs10930170	165542957	rs6726821	165721604	1.65632e+08	165.319	411.107	-5.06104
2	rs10170500	168153055	rs11896742	168175248	1.68164e+08	167.851	413.639	-5.06186
2	rs1990702	169120005	rs990627	169140144	1.6913e+08	168.817	414.605	-5.13289
2	rs1424651	170205809	rs17579981	170427397	170316603	170.004	415.792	-5.11959
2	rs4668374	171212981	rs7590275	171427003	171319992	171.007	416.795	-4.95261
2	rs7574709	172287780	rs7579339	172306138	172296959	171.984	417.772	-4.83673
2	rs12621754	173626147	rs6730537	173829038	1.73728e+08	173.415	419.203	-1.61842
2	rs1433233	175228628	rs2461754	175423824	175326226	175.013	420.801	-0.95788
2	rs1446797	175825154	rs974699	176035362	175930258	175.617	421.405	-1.74303
2	rs1405645	177988651	rs16866000	178008726	1.77999e+08	177.686	423.474	-4.2955
2	rs7604030	180218157	rs2368114	180267084	1.80243e+08	179.93	425.718	-1.13441
2	rs1371619	181324823	rs13415095	181338893	181331858	181.019	426.807	-1.03811
2	rs1992179	183488727	rs10497627	183514688	1.83502e+08	183.189	428.977	-1.12195
2	rs12465904	185351374	rs10177733	185418514	185384944	185.072	430.86	-1.17954
2	rs10177016	186152189	rs13419562	186164045	186158117	185.845	431.633	-1.51764
2	rs10205822	187004515	rs1487400	187139942	1.87072e+08	186.759	432.547	-1.03384
2	rs1914408	190975250	rs16833177	191022906	190999078	190.686	436.474	-1.25113
2	rs10176429	192830040	rs10197088	192859417	1.92845e+08	192.532	438.32	-1.09737
2	rs718536	195104193	rs16841230	195460490	1.95282e+08	194.969	440.757	-1.02566
2	rs4850694	196284773	rs11888904	196299970	1.96292e+08	195.979	441.767	-1.15292
2	rs6715070	198033541	rs1371664	198039741	198036641	197.724	443.512	-1.36564
2	rs895882	199438292	rs17627634	199533000	199485646	199.173	444.961	-1.87491
2	rs281771	199947479	rs17591211	199962931	199955205	199.642	445.43	-4.57845
2	rs6723097	201263895	rs6722889	201439359	201351627	201.039	446.827	-5.15012
2	rs4673259	203717900	rs231797	203841384	203779642	203.467	449.255	-5.42237
2	rs1510772	205069931	rs1100393	205152108	2.05111e+08	204.798	450.586	-5.36464
2	rs6435306	205870796	rs818016	206038124	205954460	205.642	451.429	-5.66934
2	rs1263617	207092513	rs918193	207285775	207189144	206.876	452.664	-6.6981
2	rs7560269	209172569	rs10179445	209189677	209181123	208.868	454.656	-10.3166
2	rs2948987	215146092	rs16853697	215291712	215218902	214.906	460.694	-12.4294
2	rs1179697	216894793	rs10498055	217162141	217028467	216.715	462.503	-12.3908
2	rs6723140	218909978	rs392683	218970290	218940134	218.627	464.415	-12.3987
2	rs4674506	220117371	rs7600944	220248297	220182834	219.87	465.658	-13.4558
2	rs1432260	221261245	rs3770186	221447619	221354432	221.041	466.829	-13.2065
2	rs2053318	222113450	rs930140	222283573	2.22199e+08	221.886	467.673	-15.0857
2	rs2395981	223361347	rs2141784	223434087	223397717	223.085	468.873	-18.6043
2	rs4673104	224420822	rs12613725	224458379	2.2444e+08	224.127	469.915	-18.3284
2	rs281541	225028595	rs7568255	225110247	225069421	224.756	470.544	-19.5036
2	rs12995191	225849316	rs13027614	225919468	225884392	225.571	471.359	-19.7274
2	rs2272202	227049909	rs10189795	227514145	227282027	226.969	472.757	-19.7308
2	rs3811514	228019005	rs10182873	228114670	2.28067e+08	227.754	473.542	-19.8084
2	rs10172617	229161755	rs6716176	229186460	2.29174e+08	228.861	474.649	-19.6734
2	rs4435441	230549455	rs9288669	230580513	230564984	230.252	476.04	-18.2508
2	rs13413816	231947128	rs2741302	232363123	2.32155e+08	231.842	477.63	-17.9349
2	rs6711120	233936490	rs10929319	233946290	233941390	233.628	479.416	-18.4754
2	rs7587262	234305330	rs1401501	234305671	2.34306e+08	233.993	479.78	-18.4203
2	rs6716118	235141747	rs10929105	235196338	2.35169e+08	234.856	480.644	-19.9337
2	rs7590431	236999862	rs10211393	237686145	2.37343e+08	237.03	482.818	-18.6808
2	rs2279271	239087384	rs1403608	239260176	239173780	238.861	484.649	-24.2537
2	rs10933572	240182136	rs4676354	240516833	2.40349e+08	240.036	485.824	-25.4615
2	rs16843242	241091866	rs2302050	241122747	2.41107e+08	240.794	486.582	-17.8998
3	rs10510197	681776	rs4596136	687266	684521	0.5986	487.439	-15.9556
3	rs4478063	1029678	rs11714814	1230256	1129967	1.044	487.884	-14.7695
3	rs440961	1558664	rs2678247	1559786	1559225	1.4733	488.313	-15.6921
3	rs17008507	2157216	rs11129074	2269191	2.2132e+06	2.1272	488.967	-17.2654
3	rs7635582	2793789	rs9284862	2926834	2.86031e+06	2.7744	489.614	-17.0438
3	rs1244000	3931990	rs1116189	3933034	3932512	3.8466	490.687	-16.5805
3	rs2306877	4675127	rs3816835	4710118	4.69262e+06	4.6067	491.447	-17.0359
3	rs2323142	5422955	rs7639042	5451274	5.43711e+06	5.3512	492.191	-17.0873
3	rs2048923	5969085	rs1517378	6000971	5985028	5.8991	492.739	-10.2433
3	rs1522469	6680357	rs1994275	6823750	6.75205e+06	6.6661	493.506	-9.12242
3	rs756084	7519462	rs1485167	7622647	7.57105e+06	7.4851	494.325	-9.58042
3	rs981201	7914907	rs9815517	7943520	7.92921e+06	7.8433	494.683	-10.7871
3	rs1121121	8261305	rs9855812	8339024	8.30016e+06	8.2142	495.054	-10.9182
3	rs6809452	9782624	rs6443265	9782967	9.7828e+06	9.6968	496.537	-7.4176
3	rs9835618	10822760	rs9826851	10855163	1.0839e+07	10.753	497.593	-4.84255
3	rs2569993	12884597	rs2569994	12887049	12885823	12.7999	499.64	-7.23881
3	rs7634112	13492082	rs2923158	13653657	1.35729e+07	13.4869	500.327	-9.94611
3	rs7618619	14242361	rs9881693	14269773	14256067	14.1701	501.01	-10.7123
3	rs9881202	15239519	rs7636739	15292044	1.52658e+07	15.1798	502.02	-10.937
3	rs6775519	15948724	rs9815997	16026847	1.59878e+07	15.9018	502.742	-11.8368
3	rs1429155	16481328	rs6787063	16594958	16538143	16.4522	503.292	-10.9194
3	rs7623745	18847993	rs9874923	20060071	19454032	19.3681	506.208	-11.0812
3	rs1880045	20549592	rs17007298	20647844	20598718	20.5128	507.353	-10.5955
3	rs341865	21407735	rs1457590	21514482	2.14611e+07	21.3751	508.215	-9.70952
3	rs1479988	21919435	rs259521	21925658	2.19225e+07	21.8366	508.677	-8.69056
3	rs1349281	22606210	rs4858432	22677877	2.2642e+07	22.5561	509.396	-10.7547
3	rs4858497	23310616	rs3817002	23499418	23405017	23.3191	510.159	-10.7531
3	rs35342260	24914299	rs2363529	24936148	2.49252e+07	24.8393	511.679	-11.7958
3	rs17593351	25677062	rs2364749	25800036	25738549	25.6526	512.493	-9.80368
3	rs955027	26905924	rs1447639	26910250	26908087	26.8221	513.662	-10.1766
3	rs6807660	27639513	rs7618436	27645847	27642680	27.5567	514.397	-9.89007
3	NA84	29205841	rs7646464	29237995	29221918	29.136	515.976	-11.0944
3	rs13079874	30083449	rs6781057	30314295	30198872	30.1129	516.953	-10.9858
3	rs9682385	30900793	rs11720555	30906308	3.09036e+07	30.8176	517.658	-12.6822
3	rs4955377	31171101	rs17027171	31172790	3.11719e+07	31.086	517.926	-13.5584
3	rs4245886	32262611	rs13317353	32274623	32268617	32.1827	519.023	-13.5628
3	rs4678848	33280167	rs3736563	33416774	3.33485e+07	33.2625	520.102	-13.4625
3	rs17288582	34792081	rs6550308	34895077	34843579	34.7576	521.598	-13.2023
3	rs1449989	36106781	rs10510675	36107024	3.61069e+07	36.0209	522.861	-10.6305
3	rs3792524	38103036	rs9311184	38268600	38185818	38.0999	524.94	-12.5213
3	rs2649747	39315814	rs11129832	39431034	39373424	39.2875	526.127	-13.629
3	rs6599127	40916200	rs9868876	40967765	4.0942e+07	40.856	527.696	-13.4587
3	rs33485	42376490	rs7639483	42712861	4.25447e+07	42.4587	529.299	-13.0659
3	rs17030573	44963071	rs1109150	45290787	45126929	45.041	531.881	-10.9671
3	rs2742448	45722754	rs1468542	45737644	45730199	45.6442	532.484	-5.78168
3	rs10514713	46502127	rs6773430	46621246	4.65617e+07	46.4757	533.316	-5.26155
3	rs17051045	50657195	rs17051403	50714212	5.06857e+07	50.5997	537.44	-4.80178
3	rs11713324	52892671	rs4519686	52963855	52928263	52.8423	539.682	-8.10959
3	rs1851045	54589389	rs11718583	54734207	54661798	54.5758	541.416	-8.97841
3	rs1900093	55666484	rs815416	55676427	5.56715e+07	55.5855	542.425	-13.3266
3	rs10222449	56524455	rs4292200	56540049	56532252	56.4463	543.286	-16.1359
3	rs1038453	58658999	rs1026952	58659868	5.86594e+07	58.5735	545.413	-19.0252
3	rs6785411	59421121	rs3942859	59430665	59425893	59.3399	546.18	-20.5667
3	rs13092167	59786616	rs4679507	59813225	5.97999e+07	59.714	546.554	-21.1207
3	rs241693	60422671	rs12638665	60460325	60441498	60.3555	547.195	-20.7125
3	rs4688324	61179870	rs9820155	61185605	6.11827e+07	61.0968	547.937	-17.2935
3	rs12715572	61600450	rs36051446	61617991	6.16092e+07	61.5233	548.363	-17.0502
3	rs1031249	63048420	rs6780257	63111501	6.308e+07	62.994	549.834	-16.705
3	rs12630244	63482460	rs17068808	63489618	63486039	63.4001	550.24	-17.0599
3	rs4688441	64299339	rs17070340	64303678	6.43015e+07	64.2155	551.055	-16.4846
3	rs17072261	65083415	rs6445464	65135590	6.51095e+07	65.0235	551.863	-15.7022
3	rs1566396	65656494	rs970935	65741937	6.56992e+07	65.6133	552.453	-14.9624
3	rs716189	66609699	NA88	66705743	66657721	66.5718	553.412	-15.2696
3	rs9867659	67376487	rs1490265	67401619	67389053	67.3031	554.143	-16.755
3	rs2271118	69044447	rs6792358	69148583	69096515	69.0106	555.851	-16.3055
3	rs7623610	69956130	rs11718882	69971344	69963737	69.8778	556.718	-15.8298
3	rs9864594	70632250	rs9826254	70637030	70634640	70.5487	557.389	-16.3108
3	rs6764873	73326220	rs4677262	73326862	73326541	73.2406	560.081	-18.3357
3	rs6549566	73895285	rs6795429	73918459	73906872	73.8209	560.661	-18.456
3	rs7628916	74458520	rs9681632	74459505	7.4459e+07	74.3731	561.213	-18.333
3	rs11128490	75842824	rs13082867	75869718	75856271	75.7703	562.61	-17.8221
3	rs174812	76737726	rs12634239	76741065	7.67394e+07	76.6534	563.493	-18.3188
3	rs775719	77596266	rs13061961	77668471	7.76324e+07	77.5464	564.386	-18.037
3	rs9852230	78380821	rs4681006	78629046	7.85049e+07	78.419	565.259	-17.6638
3	rs9815393	79537242	rs6548651	79735266	79636254	79.5503	566.39	-17.8439
3	rs17749220	80213563	rs9862709	80417859	80315711	80.2297	567.07	-14.6719
3	rs11927119	80915506	rs4856309	80920347	8.09179e+07	80.832	567.672	-13.3144
3	rs6787485	82194078	rs7645576	82274160	82234119	82.1482	568.988	-13.4758
3	rs4856219	82516752	rs6797568	82521505	8.25191e+07	82.4332	569.273	-17.433
3	rs4373074	84639097	rs441367	84909844	8.47745e+07	84.6885	571.528	-17.687
3	rs3911063	85857778	rs9830630	86054102	85955940	85.87	572.71	-17.9801
3	rs6419888	86911968	rs7649317	86915799	8.69139e+07	86.8279	573.668	-17.9747
3	rs7653582	87971690	rs9863076	87984789	8.79782e+07	87.8923	574.732	-17.6484
3	rs7609649	88822218	rs6551376	88835779	8.8829e+07	88.743	575.583	-14.871
3	rs10936849	94602546	rs6791440	94624009	9.46133e+07	94.5273	581.367	-17.1264
3	rs7639339	95267045	rs17384029	95272414	9.52697e+07	95.1838	582.024	-18.1572
3	rs1453610	96137324	rs9289089	96182773	9.616e+07	96.0741	582.914	-17.6594
3	rs1948382	98036556	rs12491510	98067882	98052219	97.9663	584.806	-16.5144
3	rs9880139	99076811	rs9865064	99077308	9.90771e+07	98.9911	585.831	-16.3473
3	rs1718235	99864640	rs16842060	100271530	100068085	99.9821	586.822	-20.6697
3	rs6441582	101135744	rs473702	101327133	1.01231e+08	101.145	587.985	-22.1315
3	rs344664	103002551	rs10937242	103018865	103010708	102.925	589.765	-20.6035
3	rs1165898	104103725	rs1104964	104172135	104137930	104.052	590.892	-20.7119
3	rs16850621	104860384	rs4895115	104914752	104887568	104.802	591.642	-20.9438
3	rs1443108	105703561	rs2301043	105710308	1.05707e+08	105.621	592.461	-20.9031
3	rs16852987	106811477	rs6779049	106816710	1.06814e+08	106.728	593.568	-20.627
3	rs428321	108161139	rs16854718	108585988	1.08374e+08	108.288	595.128	-18.5595
3	rs1920031	109244019	rs7611017	109280639	109262329	109.176	596.016	-18.3093
3	rs2712965	110389488	rs2063567	110491462	110440475	110.355	597.194	-19.5353
3	rs6769311	111524367	rs9868909	111735998	1.1163e+08	111.544	598.384	-20.3581
3	rs7647147	113092361	rs4682466	113130841	113111601	113.026	599.866	-20.3431
3	rs998734	114627341	rs9283561	114740872	1.14684e+08	114.598	601.438	-21.1174
3	rs9866706	116234421	rs10934324	116244096	1.16239e+08	116.153	602.993	-22.5078
3	rs10511359	116764382	rs1568700	116954957	1.1686e+08	116.774	603.614	-20.6556
3	rs4687862	117768724	rs12489939	117804104	117786414	117.701	604.54	-18.1212
3	rs2037362	118530269	rs9790284	118554553	118542411	118.457	605.296	-18.1593
3	rs2472681	119810842	rs13321783	119896528	119853685	119.768	606.608	-17.5346
3	rs2331964	121824051	rs12488766	122038942	1.21931e+08	121.846	608.685	-21.7117
3	rs2717236	123103478	rs1545324	123103838	123103658	123.018	609.858	-22.5754
3	rs986912	124565208	rs2651620	124590491	1.24578e+08	124.492	611.332	-21.6132
3	rs564809	125153214	rs602770	125178856	125166035	125.08	611.92	-18.0996
3	rs4679217	126201520	rs938389	126339919	1.26271e+08	126.185	613.025	-17.8116
3	rs547801	127763396	rs16835913	127803289	1.27783e+08	127.697	614.537	-18.0378
3	rs6439200	129802964	rs2811337	129864041	1.29834e+08	129.748	616.587	-17.9825
3	rs7639697	131175000	rs6439295	131403887	1.31289e+08	131.203	618.043	-17.2472
3	rs2204063	139149577	rs7615670	139157198	1.39153e+08	139.067	625.907	-20.8092
3	rs2350278	140124339	rs9823347	140175553	140149946	140.064	626.904	-21.3007
3	rs11718539	140955350	rs1426955	141033696	140994523	140.909	627.749	-20.4431
3	rs4259003	142804713	rs7772	142818229	142811471	142.726	629.565	-19.9615
3	rs9862139	143247301	rs838610	143459684	1.43353e+08	143.268	630.107	-20.5282
3	rs1449449	146003700	rs6793582	146176628	146090164	146.004	632.844	-18.2115
3	rs2319323	147757583	rs6772876	147763670	1.47761e+08	147.675	634.515	-21.6189
3	rs6777996	149248900	rs9865279	149362144	149305522	149.22	636.06	-23.2247
3	rs16863323	151342280	rs12490051	151400254	151371267	151.285	638.125	-25.6635
3	rs1299209	152526094	rs1278105	152526192	152526143	152.44	639.28	-25.4433
3	rs17803063	153830782	rs4680106	153839125	1.53835e+08	153.749	640.589	-25.5189
3	rs2122418	156432872	rs4302336	156517327	1.56475e+08	156.389	643.229	-23.9371
3	rs2321743	157290807	rs1581413	157332376	1.57312e+08	157.226	644.066	-23.5526
3	rs9880243	157747237	rs2315860	157752843	157750040	157.664	644.504	-24.1427
3	rs1017970	159484155	rs7627201	159514018	1.59499e+08	159.413	646.253	-26.2713
3	rs16831552	160871612	rs6772723	161177286	161024449	160.939	647.778	-25.6293
3	rs9872559	162697737	rs9823808	162711773	162704755	162.619	649.459	-26.1196
3	rs1460420	163439594	NA103	163525018	163482306	163.396	650.236	-25.9385
3	rs1112188	164712856	rs6790965	164713166	164713011	164.627	651.467	-26.1625
3	rs6781216	166076529	rs1440678	166149690	1.66113e+08	166.027	652.867	-24.2136
3	rs9862923	166283476	rs4566491	166361616	166322546	166.237	653.077	-22.8973
3	rs6444819	168671647	rs16852789	168906066	1.68789e+08	168.703	655.543	-24.5391
3	rs2421772	169697506	rs6778931	169891331	1.69794e+08	169.708	656.548	-25.21
3	rs483352	170697593	rs10936665	170941230	1.70819e+08	170.733	657.573	-23.8186
3	rs3850190	171843818	rs3929518	171844409	1.71844e+08	171.758	658.598	-22.7984
3	rs509505	172435380	rs9811650	172503782	172469581	172.384	659.224	-22.9984
3	rs1568418	173269054	rs4894610	173294845	1.73282e+08	173.196	660.036	-23.6327
3	rs613186	174673014	rs4527385	174910733	1.74792e+08	174.706	661.546	-26.2339
3	rs4339114	175970207	rs6793090	176129022	1.7605e+08	175.964	662.804	-26.2673
3	rs6768711	177060310	rs6780461	177229514	177144912	177.059	663.899	-26.3059
3	rs13076136	177864235	rs16828811	177947133	177905684	177.82	664.66	-26.9143
3	rs7646882	178897425	rs7628077	179296072	1.79097e+08	179.011	665.851	-26.6515
3	rs956396	179980284	rs2049472	180137773	1.80059e+08	179.973	666.813	-26.0338
3	rs614566	183129602	rs482912	183135882	183132742	183.047	669.887	-24.8114
3	rs7638072	185071354	rs2301052	185235874	185153614	185.068	671.908	-23.9025
3	rs7639756	186369490	rs16860974	186669510	186519500	186.434	673.273	-23.5101
3	rs2653295	187524988	rs9809088	187560320	187542654	187.457	674.297	-25.0435
3	rs7633866	188219186	rs6785979	188799329	1.88509e+08	188.423	675.263	-19.9838
3	rs7615576	189531815	rs10084722	189567099	189549457	189.464	676.303	-19.6608
3	rs11927791	190279000	rs3774025	190311158	190295079	190.209	677.049	-18.5729
3	rs12634559	190870555	rs9290963	191036395	190953475	190.868	677.707	-20.1128
3	rs1472509	191982646	rs2458487	191982865	1.91983e+08	191.897	678.737	-20.3817
3	rs9873551	192656696	rs2135190	192733252	192694974	192.609	679.449	-20.2362
3	rs7628243	193581536	rs9868128	193581919	1.93582e+08	193.496	680.336	-19.9948
3	rs1177456	193876100	rs7627589	194125585	1.94001e+08	193.915	680.755	-17.7385
3	rs4927659	195706672	rs2251330	195733679	1.9572e+08	195.634	682.474	-14.7271
4	rs7668455	539610	rs6854818	559073	549342	0.1752	684.254	-16.6927
4	rs1419046	2984322	rs2471336	2995884	2990103	2.616	686.695	-17.88
4	rs2294107	4236335	rs1837711	4613981	4425158	4.051	688.13	-18.0958
4	rs4689278	5689175	NA110	5698502	5.69384e+06	5.3197	689.398	-17.9229
4	rs1567109	11058189	rs4697841	11091428	1.10748e+07	10.7007	694.779	-22.2888
4	rs924002	11512570	rs11945500	11545631	1.15291e+07	11.155	695.234	-25.8753
4	rs13119757	12221941	rs2168202	12240666	1.22313e+07	11.8572	695.936	-27.9269
4	rs7658686	12639793	rs17363850	12661355	12650574	12.2764	696.355	-28.2148
4	rs218798	14455067	rs16890931	14674060	1.45646e+07	14.1904	698.269	-24.9518
4	rs4396987	15851390	rs1860234	15882102	15866746	15.4926	699.571	-25.3781
4	rs34017372	16328590	rs6844445	16475314	16401952	16.0278	700.107	-25.5001
4	rs16894448	17143586	rs2314954	17335783	1.72397e+07	16.8655	700.944	-22.7487
4	rs6811915	18241691	rs1503890	18247319	18244505	17.8704	701.949	-24.5585
4	rs2159972	19055807	rs10025572	19171119	19113463	18.7393	702.818	-24.6888
4	NA116	19914333	rs11727400	19948954	1.99316e+07	19.5575	703.636	-24.3317
4	rs6841111	20926874	rs10516371	20927990	20927432	20.5533	704.632	-24.7661
4	rs2322958	21384494	rs2132274	21387041	2.13858e+07	21.0116	705.09	-26.2377
4	rs4106119	21606304	rs6832481	21631833	2.16191e+07	21.2449	705.324	-26.9292
4	rs995843	22330366	rs1564135	22428644	22379505	22.0054	706.084	-26.4212
4	rs4697389	23454908	rs6448227	23847008	23650958	23.2768	707.356	-25.6859
4	rs6812181	24709728	rs810280	24817589	2.47637e+07	24.3895	708.468	-23.1562
4	rs9992023	25718602	rs4697610	25749227	2.57339e+07	25.3598	709.439	-25.4532
4	rs979623	27201279	rs2046701	27209418	2.72053e+07	26.8312	710.91	-26.103
4	rs10009520	27672024	rs6846226	27673788	27672906	27.2988	711.378	-26.0556
4	rs16880781	28571955	rs10939223	28630733	28601344	28.2272	712.306	-25.5912
4	rs12509143	30661618	rs4611883	30806658	30734138	30.36	714.439	-24.7047
4	rs10025618	31625514	rs6833128	31863423	3.17445e+07	31.3703	715.449	-25.9401
4	rs11935790	32456905	rs9995350	32501659	32479282	32.1051	716.184	-25.7812
4	rs1454606	33640992	rs12643668	33765202	33703097	33.329	717.408	-25.0744
4	NA123	34609475	rs11945241	34618175	34613825	34.2397	718.318	-25.0806
4	rs4391052	35441103	rs12506520	35442066	3.54416e+07	35.0674	719.146	-25.8781
4	rs4131540	36459317	rs4146578	36624343	36541830	36.1677	720.246	-24.8375
4	rs1656207	37210368	rs17575897	37329175	3.72698e+07	36.8956	720.974	-25.685
4	rs9997787	37865291	rs11736130	37964206	3.79147e+07	37.5406	721.619	-26.5347
4	rs17615019	38376558	rs10004996	38382012	38379285	38.0051	722.084	-26.1846
4	rs12647895	39408562	rs2125314	39471222	39439892	39.0658	723.145	-24.1555
4	rs4861118	41526546	rs10021004	41665324	41595935	41.2218	725.301	-22.6761
4	rs6826606	42713580	rs1597565	42938020	42825800	42.4517	726.53	-23.4616
4	rs17652820	44348458	rs4324578	44361872	44355165	43.981	728.06	-23.4581
4	rs4478161	46787881	rs12504855	46859015	46823448	46.4493	730.528	-24.2058
4	rs13150235	47598295	rs4695256	47612883	47605589	47.2315	731.31	-22.9331
4	rs225165	52023436	rs4565141	52162088	52092762	51.7186	735.797	-22.8121
4	rs4864760	53417146	rs2090117	53434424	53425785	53.0516	737.13	-24.3354
4	rs6838519	54502535	rs218282	54558488	5.45305e+07	54.1564	738.235	-21.8949
4	rs7659869	55164015	rs501679	55371160	5.52676e+07	54.8935	738.972	-18.3952
4	rs6842825	56259010	rs6851194	56260720	56259865	55.8857	739.964	-19.1351
4	rs11725660	57462718	rs7683010	57492982	57477850	57.1037	741.182	-21.6392
4	rs17218238	58522131	rs11133570	58522594	5.85224e+07	58.1482	742.227	-19.094
4	rs7661345	59172255	rs4498203	59193355	59182805	58.8087	742.887	-17.1182
4	rs12331299	59496240	rs974866	59567949	5.95321e+07	59.158	743.237	-15.8834
4	rs4860341	60385388	rs9684654	60391377	6.03884e+07	60.0142	744.093	-16.4964
4	rs17090446	61389504	rs2172802	61587491	6.14885e+07	61.1144	745.193	-16.7277
4	rs1000226	62505208	rs11941453	62628245	6.25667e+07	62.1926	746.271	-17.6681
4	rs17639696	64042320	rs10028878	64069030	64055675	63.6815	747.76	-19.2254
4	rs10212780	64610064	rs7436449	64647344	64628704	64.2546	748.333	-20.0639
4	rs3749526	65319480	rs11938753	65331551	6.53255e+07	64.9514	749.03	-20.2787
4	rs2611071	66138004	rs1903163	66138814	66138409	65.7643	749.843	-20.4979
4	rs1481262	67014117	rs11732162	67095038	6.70546e+07	66.6804	750.759	-20.4196
4	rs17088961	68024292	rs10033058	68311690	68167991	67.7939	751.873	-19.6998
4	rs7673670	69523768	rs6836432	69523998	69523883	69.1497	753.228	-18.0463
4	rs2170248	70263222	rs2127786	70263448	70263335	69.8892	753.968	-20.0104
4	rs6858790	71872962	rs4694438	71881491	7.18772e+07	71.5031	755.582	-20.1014
4	rs919047	72904661	rs13148678	72993179	72948920	72.5748	756.654	-20.2049
4	rs12641287	74393974	rs4333264	74630505	7.45122e+07	74.1381	758.217	-20.4827
4	rs2047987	75913392	rs17001532	76156273	7.60348e+07	75.6607	759.739	-17.6743
4	rs4241597	76980972	rs7692644	76997813	7.69894e+07	76.6153	760.694	-16.8776
4	rs10010146	77289822	rs4608831	77290194	77290008	76.9159	760.995	-17.02
4	rs1521419	77840046	rs4577601	77937361	7.78887e+07	77.5146	761.593	-19.556
4	rs10006660	78524386	rs10028815	78607659	7.8566e+07	78.1919	762.271	-20.0807
4	rs11098766	79579266	rs6850999	79580784	79580025	79.2059	763.285	-19.1299
4	rs7674778	81577239	rs6535260	81582055	81579647	81.2055	765.284	-19.834
4	rs10027699	81923568	rs6827298	81944775	8.19342e+07	81.56	765.639	-19.4195
4	rs7684732	82654679	rs10014388	82697709	82676194	82.3021	766.381	-18.5406
4	rs6824254	83725985	rs4235064	83733101	83729543	83.3554	767.434	-16.1131
4	rs425196	85334144	rs407430	85335203	8.53347e+07	84.9605	769.039	-17.4974
4	rs4482754	86090151	rs11097109	86348190	8.62192e+07	85.845	769.924	-17.3372
4	rs17013520	87888490	rs4693904	87900338	87894414	87.5203	771.599	-16.9701
4	rs11733577	88253041	rs10516811	88554608	8.84038e+07	88.0297	772.108	-17.6728
4	rs12640925	89910654	rs6855891	90096460	90003557	89.6294	773.708	-17.6116
4	rs2107008	91135637	rs13104402	91145625	91140631	90.7665	774.845	-16.5246
4	rs4274812	93098521	rs17020614	93450615	93274568	92.9004	776.979	-16.912
4	rs2452601	94576503	rs12331240	94660392	9.46184e+07	94.2443	778.323	-17.2895
4	rs265013	95490366	rs7699716	95507841	9.54991e+07	95.125	779.204	-19.4645
4	rs10516420	97068817	rs10452174	97230836	9.71498e+07	96.7757	780.854	-19.8687
4	rs7664169	98116708	rs9994346	98116835	9.81168e+07	97.7426	781.821	-19.8683
4	rs11097676	99823164	rs1365491	99826097	9.98246e+07	99.4505	783.529	-22.4622
4	rs4699261	101804317	rs4698969	101804798	1.01805e+08	101.43	785.509	-20.7259
4	rs17306764	104118036	rs9307294	104361513	1.0424e+08	103.866	787.944	-16.2459
4	rs2648034	106594616	rs2648042	106608263	1.06601e+08	106.227	790.306	-20.2177
4	rs1492469	107195594	rs17037583	107256153	1.07226e+08	106.852	790.93	-22.2763
4	rs4956041	108192758	rs4147477	108197934	108195346	107.821	791.9	-24.6354
4	rs17596971	108926947	rs3096490	109057975	108992461	108.618	792.697	-16.8238
4	rs7682028	110161400	rs244050	110299736	110230568	109.856	793.935	-20.3497
4	rs4324606	111585384	rs1450782	111593251	1.11589e+08	111.215	795.294	-19.3396
4	rs11098157	112440782	rs13144679	112443069	1.12442e+08	112.068	796.147	-16.1913
4	rs13122281	113578999	rs1859150	113590368	1.13585e+08	113.21	797.289	-15.5503
4	rs10857031	114527690	rs4479725	115155558	114841624	114.468	798.546	-12.7164
4	rs13132431	116530056	rs12651677	116590880	116560468	116.186	800.265	-14.4183
4	rs7688528	117238042	rs7667738	117241769	1.1724e+08	116.866	800.945	-15.8155
4	rs936891	117942113	rs6816919	117960767	117951440	117.577	801.656	-15.8085
4	rs13123722	118152138	rs615837	118244643	1.18198e+08	117.824	801.903	-15.6228
4	rs10009566	119637453	rs9790431	119904808	1.19771e+08	119.397	803.476	-15.4427
4	rs2203060	120799429	rs6534216	120844372	1.20822e+08	120.448	804.527	-15.7718
4	rs11098611	121327497	rs1398905	121362793	121345145	120.971	805.05	-15.8413
4	rs10029121	122041392	rs3108397	122096979	1.22069e+08	121.695	805.774	-15.6569
4	rs17810799	123707660	rs1469720	123886892	123797276	123.423	807.502	-15.6223
4	rs10518483	126088696	rs11098867	126443961	1.26266e+08	125.892	809.971	-15.6974
4	rs2120087	127368669	rs4374636	127400677	127384673	127.01	811.089	-15.5327
4	rs318544	128915303	rs337276	129109789	129012546	128.638	812.717	-15.325
4	rs649250	129583328	rs652464	129584010	129583669	129.209	813.288	-15.8001
4	rs4626221	129869373	rs2952877	129922135	129895754	129.522	813.6	-15.7568
4	rs6534775	130251039	rs9307624	130321030	1.30286e+08	129.912	813.991	-15.7261
4	rs6821973	130879237	rs12711162	130886835	130883036	130.509	814.588	-15.1296
4	rs13130763	132691691	rs4407519	132765278	1.32728e+08	132.354	816.433	-15.5207
4	rs12508742	133593063	rs6822985	133597238	1.33595e+08	133.221	817.3	-16.7261
4	rs5006660	135221234	rs2035469	135367613	1.35294e+08	134.92	818.999	-15.6964
4	rs1841293	136782879	rs1992695	136890593	136836736	136.463	820.541	-14.7591
4	rs10008941	137602944	rs6839772	137657440	137630192	137.256	821.335	-15.519
4	rs1589211	138041775	rs9284677	138055651	138048713	137.675	821.753	-15.7319
4	rs13114216	138628805	rs17050679	139025073	138826939	138.453	822.532	-15.5103
4	rs7656823	139997929	rs10016497	140293068	1.40145e+08	139.771	823.85	-15.618
4	rs17006430	140789160	rs7681368	141035529	1.40912e+08	140.538	824.617	-14.2855
4	rs336326	142085382	rs10032526	142114666	142100024	141.726	825.805	-14.2448
4	rs10029738	144376267	rs10029931	144376466	1.44376e+08	144.002	828.081	-13.5773
4	rs4579068	156085831	rs10030044	156090771	156088301	155.714	839.793	-22.5387
4	rs10517676	157808407	rs1900744	157901760	1.57855e+08	157.481	841.56	-17.585
4	rs12509506	160146931	rs9998428	160176191	160161561	159.787	843.866	-18.2361
4	NA149	160508542	rs11100291	160515189	1.60512e+08	160.138	844.216	-25.5151
4	rs6815985	161574061	rs17504151	161615526	1.61595e+08	161.221	845.299	-24.9077
4	rs6814301	162083898	rs7375994	162141605	1.62113e+08	161.739	845.817	-23.9375
4	rs11100505	163518638	rs1343754	163869365	1.63694e+08	163.32	847.399	-24.1463
4	rs6814429	164694811	rs1406369	164695838	1.64695e+08	164.321	848.4	-25.8631
4	rs17686351	165331798	rs2164864	165403275	1.65368e+08	164.993	849.072	-25.3252
4	rs11726963	166308577	rs1388886	166491420	1.664e+08	166.026	850.105	-20.8368
4	rs11941943	167434343	rs9312556	167466218	1.6745e+08	167.076	851.155	-20.5111
4	rs6552873	168520628	rs6552875	168520700	168520664	168.147	852.225	-17.3292
4	rs7658866	169868146	rs7356500	169888917	1.69879e+08	169.504	853.583	-14.1592
4	rs12510734	172035656	rs4146317	172036277	1.72036e+08	171.662	855.741	-13.09
4	rs4585277	173540411	rs6838389	173764489	173652450	173.278	857.357	-12.6821
4	rs7693573	175257139	rs10002667	175576144	1.75417e+08	175.042	859.121	-18.1086
4	rs395003	176517923	rs17638667	176590604	1.76554e+08	176.18	860.259	-19.7335
4	NA152	177182500	rs17064388	177184505	1.77184e+08	176.809	860.888	-19.6978
4	rs10866218	177777303	rs17752004	177797760	1.77788e+08	177.413	861.492	-19.4556
4	rs12643898	178359216	rs2666076	178359288	178359252	177.985	862.064	-19.1327
4	rs1823604	179052442	rs1823605	179052458	179052450	178.678	862.757	-17.9406
4	rs17067590	179424559	rs2716791	179583153	179503856	179.13	863.208	-19.1134
4	rs6843673	180519623	rs12648289	180604429	180562026	180.188	864.267	-19.3069
4	rs7441242	181268637	rs970876	181302036	1.81285e+08	180.911	864.99	-19.1919
4	rs6822070	181484582	rs17198973	181486725	1.81486e+08	181.112	865.19	-15.4226
4	rs335070	182126553	rs335069	182126623	182126588	181.752	865.831	-11.6292
4	rs17293620	183381396	rs4607271	183385589	1.83383e+08	183.009	867.088	-16.2443
4	rs17486871	184154295	rs4862332	184198285	184176290	183.802	867.881	-19.7271
4	rs7698980	185254043	rs4599460	185672256	1.85463e+08	185.089	869.168	-20.9729
4	rs3817184	186201150	rs3736455	186201165	1.86201e+08	185.827	869.906	-22.2886
4	rs327070	186703040	rs327095	186717482	186710261	186.336	870.415	-21.1894
4	rs10866310	188545227	rs11132568	188661322	1.88603e+08	188.229	872.308	-19.1769
4	rs6553321	189502719	rs4092077	189621964	1.89562e+08	189.188	873.267	-17.0293
5	rs11953620	1818516	rs931508	1861110	1839813	1.1803	874.613	-17.4298
5	rs17598228	2530680	rs6888228	2553045	2.54186e+06	1.8824	875.315	-17.5032
5	rs662653	3076739	rs17544008	3108003	3092371	2.4329	875.866	-18.208
5	rs11134011	3702093	rs2963790	3848742	3.77542e+06	3.1159	876.549	-23.0498
5	rs10475278	4932708	NA157	4968747	4.95073e+06	4.2912	877.724	-22.7343
5	rs40101	5761652	rs1174914	5868773	5.81521e+06	5.1557	878.589	-19.0545
5	rs416847	6739454	rs427394	6745762	6742608	6.0831	879.516	-19.0371
5	rs4485893	7240794	rs4235573	7241040	7240917	6.5814	880.014	-19.0695
5	rs327575	7923570	rs12519364	7932760	7928165	7.2687	880.702	-19.1056
5	rs6555540	8303322	rs844177	8372819	8.33807e+06	7.6786	881.112	-19.0864
5	rs7722769	9101337	rs1552000	9106996	9.10417e+06	8.4447	881.878	-18.9119
5	rs3798028	9447605	rs411172	9483632	9.46562e+06	8.8061	882.239	-13.5249
5	rs10073042	10117276	rs16884161	10117347	1.01173e+07	9.4578	882.891	-14.9933
5	rs11133633	10907758	rs852557	10935543	1.09217e+07	10.2622	883.695	-17.5608
5	rs26456	11263083	rs2158099	11362156	1.13126e+07	10.6531	884.086	-16.9473
5	rs2218533	13341630	rs10462707	13349796	13345713	12.6862	886.119	-14.7863
5	rs4701995	13868428	rs444601	14007821	1.39381e+07	13.2786	886.712	-13.7759
5	rs4701616	14760498	rs2592017	14901791	1.48311e+07	14.1717	887.605	-14.9269
5	rs9312915	16285573	rs162859	16444840	1.63652e+07	15.7057	889.139	-17.0004
5	rs13154138	17783000	rs7726178	17896037	1.78395e+07	17.18	890.613	-16.9274
5	rs4490579	18327204	rs11953945	18374206	18350705	17.6912	891.124	-16.923
5	rs6451040	19210661	rs10941123	19218594	1.92146e+07	18.5551	891.988	-16.7569
5	rs10037115	20236804	rs8180522	20239113	2.0238e+07	19.5785	893.011	-14.7765
5	rs4385176	22243598	rs4279307	22269726	22256662	21.5972	895.03	-14.625
5	rs3932338	23742867	rs1160138	23923553	23833210	23.1737	896.607	-11.4782
5	rs9293146	24625322	rs1835231	24691874	24658598	23.9991	897.432	-11.8118
5	rs400196	25717398	rs255044	25720193	2.57188e+07	25.0593	898.492	-15.283
5	rs629546	28932106	rs3900100	28989861	2.8961e+07	28.3015	901.735	-20.0123
5	rs10940827	29849502	rs6895263	30109410	29979456	29.32	902.753	-20.7677
5	rs11957560	31268861	rs2302903	31317422	3.12931e+07	30.6337	904.067	-21.4829
5	rs1808403	32029315	rs438834	32048988	3.20392e+07	31.3797	904.813	-20.4596
5	rs1494649	32917593	rs9292472	32935627	32926610	32.2671	905.7	-19.3123
5	rs256605	33527913	rs4279343	33597430	3.35627e+07	32.9032	906.336	-20.734
5	rs334912	34753235	rs163599	34991841	34872538	34.213	907.646	-20.3416
5	rs1549682	36562992	rs2731901	36574405	3.65687e+07	35.9092	909.342	-17.6054
5	rs6451374	38202929	rs4869580	38233460	3.82182e+07	37.5587	910.992	-17.8065
5	rs10941419	39156644	rs155453	39259359	3.9208e+07	38.5485	911.982	-19.2082
5	rs1506185	40014257	rs7706621	40104115	40059186	39.3997	912.833	-22.2165
5	rs29761	40833385	rs173969	40841854	4.08376e+07	40.1781	913.611	-22.3381
5	rs12054838	42750075	rs12521615	42832060	4.27911e+07	42.1316	915.565	-16.4967
5	rs4596389	44836454	rs4866784	44901029	4.48687e+07	44.2093	917.642	-15.5377
5	rs6880812	51835566	rs9291912	51920040	51877803	51.2183	924.651	-21.6431
5	rs1834259	52309220	rs10512961	52407423	5.23583e+07	51.6988	925.132	-21.4654
5	rs26679	52988345	rs1374057	53131776	5.30601e+07	52.4006	925.834	-21.4936
5	rs6450136	53469501	rs6880850	53470139	53469820	52.8103	926.243	-21.5539
5	rs4141522	54324772	rs12515791	54377019	5.43509e+07	53.6914	927.124	-20.4754
5	rs10040104	55366505	rs230768	55412728	5.53896e+07	54.7301	928.163	-17.3505
5	rs322019	56088735	rs172354	56355231	56221983	55.5625	928.995	-18.454
5	rs252904	56822906	rs860580	56853602	56838254	56.1788	929.612	-18.2149
5	rs1835876	57829993	rs16887469	57854121	57842057	57.1826	930.616	-19.3253
5	rs12697171	59006706	rs1546221	59007153	5.90069e+07	58.3474	931.78	-18.3886
5	rs17374354	59946672	rs1995780	60026004	59986338	59.3268	932.76	-17.77
5	rs432999	61725575	rs1880850	61759283	61742429	61.0829	934.516	-24.5567
5	rs35010	62460433	rs39935	62517714	6.24891e+07	61.8296	935.263	-26.4402
5	rs4533845	62931511	rs7712945	62949976	6.29407e+07	62.2813	935.714	-26.7684
5	rs1374031	64307983	rs6897021	64399736	6.43539e+07	63.6944	937.127	-26.7608
5	rs706691	65898756	rs27077	66149514	66024135	65.3646	938.798	-26.5209
5	rs34691	66992055	rs2662227	67026224	6.70091e+07	66.3496	939.783	-26.873
5	rs4305607	67579997	rs6862758	67580331	67580164	66.9207	940.354	-25.8886
5	rs7730795	68956373	rs16871995	71757570	7.0357e+07	69.6975	943.131	-21.5843
5	rs34673	72870094	rs478575	73043282	72956688	72.2972	945.73	-21.0694
5	rs7720220	73865529	rs6453031	73891835	73878682	73.2192	946.652	-22.6225
5	rs7724839	74504761	rs1705196	74538965	74521863	73.8624	947.295	-22.5466
5	rs258619	76097465	rs6863252	76250456	7.6174e+07	75.5145	948.948	-23.2007
5	rs6893298	77169353	rs6860674	77422801	77296077	76.6366	950.07	-23.1777
5	rs10474527	77881705	rs4704449	77882157	77881931	77.2224	950.655	-23.415
5	rs12522878	78843810	rs3114492	78874789	7.88593e+07	78.1998	951.633	-24.4625
5	rs224935	82422595	rs421217	82437243	82429919	81.7704	955.203	-14.1337
5	rs7736296	83082421	rs7718472	83082603	83082512	82.423	955.856	-12.2478
5	rs4704011	84965850	rs4704014	84966085	8.4966e+07	84.3065	957.74	-8.87724
5	rs10052296	89910983	rs7349816	90355782	9.01334e+07	89.4739	962.907	-4.80915
5	rs10514345	91128462	rs2941902	91175757	9.11521e+07	90.4926	963.926	-4.01324
5	rs13176503	92161331	rs10068845	92179724	9.21705e+07	91.511	964.944	-2.65588
5	rs12522702	93156259	rs2343707	93344322	9.32503e+07	92.5908	966.024	-3.26927
5	rs266695	96462374	rs12654207	96480239	9.64713e+07	95.8118	969.245	-4.12007
5	rs725763	98356883	rs10515275	98403340	9.83801e+07	97.7206	971.154	-2.50811
5	rs10053765	99658228	rs1017774	99672097	9.96652e+07	99.0057	972.439	-3.9612
5	rs13158463	100198392	rs10463725	100457940	100328166	99.6687	973.102	-4.44813
5	rs7705663	101811471	rs6874964	101813390	1.01812e+08	101.153	974.586	-4.31538
5	rs382964	102756366	rs258132	102765152	102760759	102.101	975.534	-4.15909
5	rs11242490	103374111	rs10479269	103757512	1.03566e+08	102.906	976.339	-3.69987
5	rs4703022	104004027	rs4067547	104159520	1.04082e+08	103.422	976.855	-4.26499
5	rs11242546	105207430	rs12652743	105208260	105207845	104.548	977.981	-4.22443
5	rs10900895	107086948	rs4957691	107165268	107126108	106.467	979.9	-4.19708
5	rs154164	107754683	rs2161304	107756493	107755588	107.096	980.529	-4.1975
5	rs17161316	108420453	rs7446237	108531857	108476155	107.817	981.25	-3.94655
5	rs10491437	110399707	rs311710	110414614	1.10407e+08	109.748	983.181	-4.17811
5	rs7704547	111605550	rs10434752	111605967	1.11606e+08	110.946	984.379	-4.16091
5	rs1905152	113915269	rs2974486	114101192	1.14008e+08	113.349	986.782	-5.36203
5	rs156661	115924618	rs17138447	115940257	1.15932e+08	115.273	988.706	-16.3208
5	rs2964686	116737990	rs2964671	116796061	1.16767e+08	116.108	989.541	-20.5947
5	rs4920889	118343514	rs6595151	118618266	118480890	117.821	991.254	-21.6074
5	rs2115137	119773893	rs10053529	119853728	1.19814e+08	119.154	992.587	-22.3608
5	rs9327172	120894485	rs1422601	120999107	120946796	120.287	993.72	-23.5168
5	rs795182	121400372	rs4512151	121409358	121404865	120.745	994.178	-23.8339
5	rs4438871	122560082	rs12519633	122603459	1.22582e+08	121.922	995.355	-22.9988
5	rs11241724	124025633	rs9327318	124048605	124037119	123.378	996.811	-21.5185
5	rs1491066	125469534	rs13187198	125479926	125474730	124.815	998.248	-18.8927
5	rs10064839	126076718	rs1560026	126134092	126105405	125.446	998.879	-17.7316
5	rs6891436	126995363	rs2041318	127102668	1.27049e+08	126.389	999.823	-17.5731
5	rs17164113	128484143	rs764368	128490402	1.28487e+08	127.828	1001.26	-17.6931
5	rs6876086	129525960	rs30671	129655300	129590630	128.931	1002.36	-17.7522
5	rs10054055	130316029	rs2189381	130456932	1.30386e+08	129.727	1003.16	-17.8677
5	rs417585	131992205	rs440970	132000594	1.31996e+08	131.337	1004.77	-18.2408
5	rs6596143	133686264	rs17646132	133795438	133740851	133.081	1006.51	-19.8204
5	rs328043	134409707	rs31204	135016107	134712907	134.053	1007.49	-20.5988
5	rs10213934	136682439	rs2041064	136854157	136768298	136.109	1009.54	-22.6456
5	rs2950955	137425703	rs10060914	137497671	137461687	136.802	1010.24	-22.0693
5	rs11748246	139881251	rs155941	140054053	139967652	139.308	1012.74	-21.1274
5	rs17098224	142187850	rs7710406	142266623	1.42227e+08	141.568	1015	-23.4124
5	rs2190779	143058365	rs3776315	143102746	1.43081e+08	142.421	1015.85	-22.0171
5	rs248556	144797776	rs12522679	144928271	1.44863e+08	144.203	1017.64	-21.5331
5	rs17718403	148054368	rs1422987	148106796	148080582	147.421	1020.85	-23.2129
5	rs17719963	148353583	rs10477374	148362240	1.48358e+08	147.698	1021.13	-22.0714
5	rs10066266	148836756	rs6897873	148843659	1.4884e+08	148.181	1021.61	-21.3115
5	rs17653473	149803813	rs245051	149966412	1.49885e+08	149.226	1022.66	-22.2825
5	rs1351131	150978881	rs3828599	151022235	151000558	150.341	1023.77	-22.3096
5	rs1432866	151574728	rs7710596	151575026	151574877	150.915	1024.35	-22.1849
5	rs17742766	152198575	rs4612055	152583771	152391173	151.732	1025.16	-21.9911
5	rs300329	153323389	rs7709884	153674766	1.53499e+08	152.84	1026.27	-20.3923
5	rs7447588	155486226	rs2312979	155487305	1.55487e+08	154.827	1028.26	-21.4746
5	rs1368320	156101215	rs256835	156515735	156308475	155.649	1029.08	-21.4978
5	rs11744800	157555051	rs7701930	157716513	157635782	156.976	1030.41	-21.9612
5	rs6556401	159152704	rs17056588	159164683	1.59159e+08	158.499	1031.93	-22.1646
5	rs17057062	159748959	rs13435978	159862817	159805888	159.146	1032.58	-21.9893
5	rs153296	161313926	rs4426954	161526025	1.6142e+08	160.761	1034.19	-22.0937
5	rs17061105	162968414	rs11949411	163097971	1.63033e+08	162.374	1035.81	-22.1965
5	rs7717546	163832412	rs10045546	163836149	1.63834e+08	163.175	1036.61	-22.0596
5	rs6556756	164462274	rs765272	164464482	164463378	163.804	1037.24	-20.7851
5	rs10045204	165874906	rs1120354	165927064	165900985	165.242	1038.67	-20.4218
5	rs2964300	166526264	rs349607	166541625	1.66534e+08	165.875	1039.31	-20.9084
5	rs10072830	167655936	rs2609857	167677664	167666800	167.007	1040.44	-20.8637
5	rs1120242	168646350	rs10475884	168669490	168657920	167.998	1041.43	-20.8373
5	rs295994	169104483	rs2338656	169427534	1.69266e+08	168.607	1042.04	-20.8502
5	rs2624252	169929311	rs17739210	170198950	1.70064e+08	169.405	1042.84	-20.8331
5	rs4242161	171031377	rs29650	171120126	1.71076e+08	170.416	1043.85	-20.7603
5	rs3822509	172184089	rs6874860	172196824	1.7219e+08	171.531	1044.96	-20.6167
5	rs2560325	173076461	rs29795	173150400	1.73113e+08	172.454	1045.89	-19.904
5	rs10516113	174236186	NA186	174390115	1.74313e+08	173.654	1047.09	-16.3262
5	rs10071330	175099730	rs12519623	175110661	1.75105e+08	174.446	1047.88	-12.6972
5	rs2241584	176529176	rs1545976	176579610	176554393	175.895	1049.33	-10.0837
5	rs11748542	179393706	rs687964	179396774	179395240	178.736	1052.17	-10.1386
5	rs2112594	180317009	rs3828686	180324111	180320560	179.661	1053.09	-10.2063
6	rs2804765	767471	rs884126	870244	818858	0.5667	1053.97	-16.0939
6	rs9503015	1708568	rs9501762	1708622	1708595	1.4565	1054.86	-16.0032
6	rs2624933	2530141	rs2449447	2555012	2.54258e+06	2.2904	1055.7	-14.5227
6	rs4959830	3434008	rs1205036	3485252	3459630	3.2075	1056.62	-15.829
6	rs7757311	3981706	rs9328216	4043181	4.01244e+06	3.7603	1057.17	-13.5568
6	rs1265216	4519136	rs415223	4568049	4.54359e+06	4.2914	1057.7	-12.3259
6	rs9504552	5846488	rs882529	5981067	5.91378e+06	5.6616	1059.07	-10.4182
6	rs945144	6476045	rs9502468	6484827	6480436	6.2283	1059.64	-11.8286
6	rs2237104	7551939	rs3778337	7565652	7.5588e+06	7.3067	1060.71	-16.2885
6	rs3757100	8435650	rs330109	8545871	8.49076e+06	8.2386	1061.65	-17.0451
6	rs9381380	9501626	rs932403	9520760	9511193	9.259	1062.67	-16.7251
6	rs1577083	10276925	rs4712535	10299690	1.02883e+07	10.0362	1063.44	-17.158
6	rs4713525	11460532	rs6899820	11476402	11468467	11.2163	1064.62	-16.1301
6	rs1416451	11685730	rs2235398	11755780	11720755	11.4686	1064.88	-16.3404
6	rs1413513	12504735	rs12200432	12516353	12510544	12.2584	1065.67	-16.6123
6	rs9370232	13589641	rs441116	13716394	1.3653e+07	13.4009	1066.81	-16.777
6	rs1984249	14584531	rs6902553	14976975	14780753	14.5286	1067.94	-16.2361
6	rs12665071	16105751	rs9367895	16110152	1.6108e+07	15.8558	1069.26	-16.9656
6	rs1570241	16946114	rs11963899	17021838	16983976	16.7318	1070.14	-16.5668
6	rs2328242	18334006	rs2328244	18334099	1.83341e+07	18.0819	1071.49	-16.643
6	rs571667	18947439	rs4582372	19171510	1.90595e+07	18.8073	1072.22	-15.7194
6	rs9368178	20311590	rs9366344	20327618	20319604	20.0675	1073.48	-16.1725
6	rs6904889	21855632	rs12527601	21951440	21903536	21.6514	1075.06	-16.3028
6	rs6456498	22603381	rs12193608	22624588	2.2614e+07	22.3618	1075.77	-16.7511
6	rs1883755	22997994	rs4626416	23135698	23066846	22.8147	1076.22	-16.4055
6	rs1770909	24222224	rs2143083	24506826	24364525	24.1124	1077.52	-16.1999
6	rs1233708	28205441	rs853683	28327262	2.82664e+07	28.0142	1081.42	-15.7826
6	rs2206040	29210737	rs3117330	29258018	2.92344e+07	28.9822	1082.39	-16.3454
6	rs6911737	29997724	rs6905157	30003771	3.00007e+07	29.7486	1083.16	-16.5306
6	rs2532921	30954793	rs2844670	31037949	30996371	30.7442	1084.15	-18.0073
6	rs204991	32193589	rs3134926	32232370	3.2213e+07	31.9608	1085.37	-18.2695
6	rs9368834	34892987	rs13219624	34894022	3.48935e+07	34.6414	1088.05	-21.831
6	rs9470187	35982433	rs2237093	36067577	36025005	35.7729	1089.18	-22.524
6	rs9380618	36885767	rs1554721	36987288	3.69365e+07	36.6844	1090.09	-21.4777
6	rs1699001	38638835	rs1678728	38832151	38735493	38.4833	1091.89	-21.654
6	rs2281345	39020250	rs467561	39734560	39377405	39.1253	1092.53	-21.2408
6	rs205515	40546446	rs2494939	40569735	4.05581e+07	40.3059	1093.71	-21.9834
6	rs2477839	41517856	rs2496655	41526629	4.15222e+07	41.2701	1094.68	-22.2448
6	rs9296394	42620080	rs6905797	42675185	4.26476e+07	42.3955	1095.8	-25.3267
6	rs4711781	44385305	rs559035	44437590	4.44114e+07	44.1593	1097.57	-23.8853
6	rs9296470	45801702	rs9349331	45840620	45821161	45.569	1098.98	-23.5022
6	rs3823240	46222560	rs6903387	46381097	4.63018e+07	46.0497	1099.46	-21.7931
6	rs9296538	47226713	rs714373	47261890	4.72443e+07	46.9922	1100.4	-22.8254
6	rs603284	48314616	rs766049	48491815	4.84032e+07	48.1511	1101.56	-21.9974
6	rs2501976	49403271	rs2251115	49478796	4.9441e+07	49.1889	1102.6	-20.6421
6	rs10456147	50743663	rs9349558	50792619	50768141	50.516	1103.92	-18.9672
6	rs2104522	51791753	rs1326596	51815763	51803758	51.5516	1104.96	-21.5469
6	rs2273120	52490408	rs7746685	52585649	5.2538e+07	52.2859	1105.69	-22.0042
6	rs486060	53591884	rs6921605	53754777	5.36733e+07	53.4212	1106.83	-21.2062
6	rs9382254	53911786	rs1076701	53926890	53919338	53.6672	1107.08	-22.1216
6	rs1417391	54206615	rs9283919	54249268	5.42279e+07	53.9758	1107.38	-21.219
6	rs9382497	55496594	rs7760065	55522535	5.55096e+07	55.2574	1108.67	-20.2855
6	rs1224802	58139274	rs4928463	58326159	5.82327e+07	57.9806	1111.39	-18.655
6	rs603987	62323785	rs577751	62329804	6.23268e+07	62.0746	1115.48	-17.5146
6	rs7774545	64324291	rs671938	64363983	64344137	64.092	1117.5	-18.7499
6	rs12200899	65448889	rs9360131	65470486	6.54597e+07	65.2075	1118.62	-19.2649
6	rs6455065	65991866	rs704516	66094002	66042934	65.7908	1119.2	-19.8495
6	rs9345908	66861827	rs9453912	66886395	66874111	66.622	1120.03	-17.6295
6	rs2816902	67662081	rs2493374	67688337	67675209	67.4231	1120.83	-16.5646
6	rs493682	68850412	rs507326	68854754	68852583	68.6004	1122.01	-17.7146
6	rs6455336	69663471	rs7762400	69735742	6.96996e+07	69.4475	1122.86	-17.9902
6	rs2474915	70873174	rs4585520	71206717	7.10399e+07	70.7878	1124.2	-19.7599
6	rs1928050	71781508	rs9358988	71964562	71873035	71.6209	1125.03	-21.5507
6	rs9442956	73746109	rs9293941	73780621	73763365	73.5112	1126.92	-17.8129
6	rs526770	74363408	rs508269	74367582	74365495	74.1133	1127.52	-17.8735
6	rs6913979	75353417	rs6904580	75404600	7.5379e+07	75.1269	1128.53	-17.4781
6	rs1886985	76007025	rs9343357	76183927	76095476	75.8433	1129.25	-17.8014
6	rs6929491	76496520	rs4708273	76554566	76525543	76.2734	1129.68	-17.8955
6	rs7767954	76913060	rs6927576	77082131	7.69976e+07	76.7455	1130.15	-18.0201
6	rs1458429	77517403	rs1778297	77551929	77534666	77.2825	1130.69	-16.9155
6	rs1901613	78383312	rs926653	78436240	78409776	78.1576	1131.57	-17.629
6	rs12176148	79669354	rs346319	79873711	7.97715e+07	79.5194	1132.93	-17.4871
6	rs7744820	81228165	rs9361775	81238198	8.12332e+07	80.981	1134.39	-18.5719
6	rs194913	81723066	rs194915	81723449	8.17233e+07	81.4711	1134.88	-19.8101
6	rs9353067	82333824	rs1998205	82434506	82384165	82.132	1135.54	-21.9054
6	rs9359580	84026619	rs6454360	84251475	84139047	83.8869	1137.29	-22.0415
6	rs3924678	84645197	rs9362076	84660774	8.4653e+07	84.4008	1137.81	-22.6044
6	rs9294436	89426452	rs9344943	89537018	89481735	89.2296	1142.64	-18.9696
6	rs1145728	90544033	rs2273567	90547209	90545621	90.2935	1143.7	-22.3922
6	rs9345104	91164787	rs2655628	91316326	9.12406e+07	90.9884	1144.4	-21.9268
6	rs4707699	91844941	rs6921678	91863035	91853988	91.6018	1145.01	-22.0723
6	rs2875646	93145243	rs499034	93413635	93279439	93.0273	1146.44	-21.8171
6	rs16871804	94017917	rs591551	94088473	94053195	93.8011	1147.21	-22.1017
6	rs10944739	94416160	rs9363227	94636703	9.45264e+07	94.2743	1147.68	-19.3962
6	rs4840050	95792497	rs6901148	95903119	95847808	95.5957	1149	-17.6846
6	rs6924957	96405703	rs7770889	96410577	96408140	96.156	1149.56	-17.5327
6	rs1206157	97103930	rs3822908	97151736	97127833	96.8757	1150.28	-19.1297
6	rs2604065	98853635	rs195829	98941064	9.88973e+07	98.6452	1152.05	-22.1761
6	rs2658134	100328360	rs1395122	100417930	100373145	100.121	1153.53	-23.7965
6	rs1361450	101884909	rs12183238	102175727	102030318	101.778	1155.19	-24.5587
6	rs12190939	102938891	rs6899337	102982549	102960720	102.709	1156.12	-25.9784
6	rs9391023	103476325	rs4570004	103477018	1.03477e+08	103.225	1156.63	-24.4963
6	rs434936	104325191	rs271878	104366562	1.04346e+08	104.094	1157.5	-19.111
6	rs1201447	105316366	rs9386476	105822630	105569498	105.317	1158.73	-17.5854
6	rs1417357	106509599	rs2027561	106544228	1.06527e+08	106.275	1159.68	-17.0943
6	rs319079	107442737	rs9400120	107531096	1.07487e+08	107.235	1160.64	-16.0759
6	rs1074765	109360458	rs736830	109392096	109376277	109.124	1162.53	-16.6536
6	rs2073210	110408770	rs9487396	110411006	110409888	110.158	1163.57	-16.4654
6	rs7767302	111143942	rs457497	111301346	111222644	110.971	1164.38	-16.1138
6	rs7760762	113272851	rs9285409	113301058	1.13287e+08	113.035	1166.44	-16.6827
6	rs1033804	113893661	rs498519	113917836	1.13906e+08	113.654	1167.06	-16.2722
6	rs35707357	115028378	rs1367889	115078827	1.15054e+08	114.802	1168.21	-16.7459
6	rs494246	115844408	rs3777425	115957654	115901031	115.649	1169.06	-16.1522
6	rs1741660	116939906	rs1413731	116956057	1.16948e+08	116.696	1170.1	-15.8696
6	rs2498587	117705576	rs17079565	117922311	1.17814e+08	117.562	1170.97	-16.3385
6	rs195063	119329251	rs9374786	119353338	1.19341e+08	119.089	1172.5	-16.447
6	rs17081981	120176958	rs9489929	120285293	1.20231e+08	119.979	1173.39	-16.4428
6	rs9372634	121019909	rs1273746	121144071	121081990	120.83	1174.24	-16.6247
6	rs2679672	121992412	rs6901617	122074323	1.22033e+08	121.781	1175.19	-16.0969
6	rs4896501	122965606	rs9401636	123091752	123028679	122.776	1176.18	-20.5907
6	rs9320967	123977573	rs1022106	124008733	123993153	123.741	1177.15	-26.0763
6	rs9401780	124846570	rs781769	124871483	1.24859e+08	124.607	1178.01	-26.298
6	rs6935961	125315204	rs2211419	125674387	1.25495e+08	125.243	1178.65	-25.6663
6	rs4897198	126967944	rs9401928	126977249	1.26973e+08	126.721	1180.13	-22.4691
6	rs9402025	128234235	rs9402030	128239857	128237046	127.985	1181.39	-21.2676
6	rs988550	129476086	rs10872345	129690774	129583430	129.331	1182.74	-23.4581
6	rs4897437	130575474	rs11154595	130595520	130585497	130.333	1183.74	-24.9317
6	rs9402666	134947134	rs9321481	135031510	134989322	134.737	1188.15	-23.7579
6	rs7745532	136935189	rs7738546	136967384	1.36951e+08	136.699	1190.11	-25.6473
6	rs6570176	137579786	rs928720	137649927	1.37615e+08	137.363	1190.77	-25.8408
6	rs2698741	138916507	rs2272433	138930180	1.38923e+08	138.671	1192.08	-25.9333
6	rs4416686	139975557	rs9373259	140159744	1.40068e+08	139.815	1193.22	-24.8584
6	rs9321804	141215780	rs756147	141309582	141262681	141.011	1194.42	-24.6961
6	rs574975	142722934	rs639954	142730673	1.42727e+08	142.475	1195.88	-24.94
6	rs9403507	143566684	rs9386039	143595855	1.43581e+08	143.329	1196.74	-25.4017
6	rs13193448	144619179	rs10434891	144637572	1.44628e+08	144.376	1197.78	-24.8745
6	rs9403725	145576486	rs9399561	145634551	1.45606e+08	145.353	1198.76	-23.0373
6	rs6915203	146682612	rs9390421	146763587	1.46723e+08	146.471	1199.88	-23.5888
6	rs1496033	147350697	rs4896905	147350858	1.47351e+08	147.099	1200.51	-21.2329
6	rs7774438	148001616	rs4896958	148023668	148012642	147.761	1201.17	-20.5098
6	rs9485313	148684147	rs11155589	148706230	1.48695e+08	148.443	1201.85	-20.3228
6	rs237035	149389712	rs439495	149472088	149430900	149.179	1202.59	-20.5321
6	rs648460	150406654	rs1416483	150407426	150407040	150.155	1203.56	-20.6247
6	rs7742224	151256135	rs17081488	151604648	1.5143e+08	151.178	1204.59	-21.1644
6	rs17082807	152571463	rs818440	152572435	152571949	152.32	1205.73	-21.0569
6	rs1281978	153152097	rs1281994	153170227	153161162	152.909	1206.32	-21.1046
6	rs1937588	153738835	rs1543508	153838694	1.53789e+08	153.537	1206.94	-21.4484
6	rs6557362	154500052	rs9371822	154665437	1.54583e+08	154.331	1207.74	-21.6937
6	rs921298	156094855	rs9397906	156171540	1.56133e+08	155.881	1209.29	-21.8289
6	NA205	156941438	rs6940739	156972653	1.56957e+08	156.705	1210.11	-22.1887
6	rs2451256	159086306	rs2932233	159159527	1.59123e+08	158.871	1212.28	-21.654
6	rs4709368	159783095	rs7765490	159783294	1.59783e+08	159.531	1212.94	-21.6361
6	rs10755578	160548706	rs1367209	160661815	1.60605e+08	160.353	1213.76	-21.7307
6	rs9458150	161205172	rs9365294	161492631	1.61349e+08	161.097	1214.5	-21.0162
6	rs2055261	164594974	rs2068407	164861878	164728426	164.476	1217.88	-15.6194
6	rs9347088	165785528	rs10946105	165891269	1.65838e+08	165.586	1218.99	-15.4496
6	rs543930	167745139	rs3816859	168075142	1.6791e+08	167.658	1221.07	-17.395
6	rs9364309	168843444	rs9364312	168854477	1.68849e+08	168.597	1222	-18.3944
6	rs9478020	169448551	rs6913565	169500253	169474402	169.222	1222.63	-18.0026
7	rs6955290	1111430	rs4518570	1589740	1350585	1.2435	1224.53	-20.1308
7	rs7793634	2985517	rs4722309	2995575	2990546	2.8834	1226.17	-21.4681
7	rs10274012	3500609	rs2614950	3541759	3521184	3.4141	1226.7	-23.1045
7	rs673500	4189813	rs314616	4377341	4283577	4.1765	1227.47	-23.2119
7	rs3779106	6016251	rs836474	6394456	6.20535e+06	6.0983	1229.39	-20.1498
7	rs10244745	7831210	rs12702682	7932286	7881748	7.7747	1231.06	-20.9755
7	rs10266583	9138832	rs1319731	9140054	9139443	9.0323	1232.32	-22.4477
7	rs12666565	9589919	rs11525821	9675128	9.63252e+06	9.5254	1232.81	-24.6316
7	rs6948280	10077378	rs12702976	10081439	1.00794e+07	9.9723	1233.26	-24.7579
7	rs9986833	10661018	rs17528240	10710287	1.06857e+07	10.5786	1233.87	-25.3161
7	rs757218	11534016	rs10486152	11579048	11556532	11.4494	1234.74	-27.2215
7	rs2355100	11814044	rs11764106	11911400	11862722	11.7556	1235.04	-27.3828
7	rs1468804	12235882	rs7803002	12267112	12251497	12.1444	1235.43	-27.1053
7	rs10258007	12869690	rs17166492	12894577	1.28821e+07	12.775	1236.06	-27.0626
7	rs17714678	13402043	rs13307843	13439583	13420813	13.3137	1236.6	-26.4315
7	rs12699619	14465313	rs12674445	14578880	1.45221e+07	14.415	1237.7	-23.1626
7	rs7783418	15321574	rs10278280	15444476	15383025	15.2759	1238.56	-20.5906
7	rs1918857	15976879	rs1528156	16052112	1.60145e+07	15.9074	1239.2	-19.9566
7	rs818503	16682728	rs696282	16691628	16687178	16.5801	1239.87	-19.8116
7	rs4719515	17659112	rs11770758	17713115	1.76861e+07	17.579	1240.87	-22.8817
7	rs10280633	18779183	rs756853	18850377	18814780	18.7077	1242	-17.968
7	rs6942537	19967272	rs6974002	20326905	2.01471e+07	20.04	1243.33	-12.4195
7	rs6963278	21040788	rs917812	21075491	2.10581e+07	20.951	1244.24	-11.7655
7	rs1730900	22060616	rs1054766	22105497	2.20831e+07	21.976	1245.26	-11.1893
7	rs10248895	23762431	rs7792188	23790140	2.37763e+07	23.6692	1246.96	-11.0241
7	rs10282104	24364894	rs2390975	24366258	24365576	24.2585	1247.55	-11.5569
7	rs2285651	24804191	rs17840679	24936459	24870325	24.7632	1248.05	-12.1933
7	rs3944094	25519396	rs10248149	25622356	25570876	25.4638	1248.75	-14.5816
7	rs2462905	27076578	rs10951156	27274996	27175787	27.0687	1250.36	-14.7095
7	rs3793299	29300255	rs2391748	29311958	2.93061e+07	29.199	1252.49	-18.3473
7	rs4662	29920903	rs2709800	30473155	30197029	30.0899	1253.38	-20.9017
7	rs7801471	31373157	rs218151	31426763	31399960	31.2929	1254.58	-22.3371
7	rs30564	32028290	rs2079373	32079918	32054104	31.947	1255.24	-21.7456
7	rs4723242	33054948	rs10252880	33071047	3.3063e+07	32.9559	1256.24	-19.379
7	rs4723331	33772317	rs315868	33889744	3.3831e+07	33.7239	1257.01	-19.8123
7	rs342987	35427145	rs343000	35437565	35432355	35.3253	1258.61	-21.2197
7	rs197345	36381885	rs3911827	36508081	36444983	36.3379	1259.63	-20.6339
7	rs10267165	37427367	rs1647791	37433468	3.74304e+07	37.3233	1260.61	-20.8713
7	rs2598107	37933412	rs1621407	37958605	3.7946e+07	37.8389	1261.13	-22.1708
7	rs6462846	38489784	rs7785499	38556029	3.85229e+07	38.4158	1261.7	-18.8629
7	rs17171696	40359594	rs17171703	40376718	40368156	40.2611	1263.55	-16.0731
7	rs4724067	41719611	rs720816	41736150	4.17279e+07	41.6208	1264.91	-16.8819
7	rs699491	42044674	rs4720415	42057383	4.2051e+07	41.9439	1265.23	-17.8472
7	rs6959165	43126844	rs12690832	43134011	4.31304e+07	43.0233	1266.31	-17.5963
7	rs4724509	46842602	rs4308634	46847615	4.68451e+07	46.738	1270.03	-20.8765
7	rs10230114	47665908	rs10046555	47671190	47668549	47.5615	1270.85	-23.4784
7	rs11768083	48095122	rs6949736	48320740	48207931	48.1008	1271.39	-22.2525
7	rs4529410	49085890	rs12673596	49252701	4.91693e+07	49.0622	1272.35	-20.6398
7	rs11185584	49721766	rs1456893	50230076	49975921	49.8688	1273.16	-22.1227
7	rs3819432	50663373	rs10281065	50762276	5.07128e+07	50.6057	1273.89	-23.3231
7	rs4947363	51432495	rs6945118	51586150	5.15093e+07	51.4022	1274.69	-23.2309
7	rs2952763	52095202	rs2465791	52117904	52106553	51.9995	1275.29	-20.1276
7	rs17135169	52572616	rs11771077	52580110	52576363	52.4693	1275.76	-18.994
7	rs2330269	53150362	rs12718746	53170650	53160506	53.0534	1276.34	-18.7725
7	rs4245562	54336292	rs10499732	54342843	5.43396e+07	54.2325	1277.52	-18.488
7	rs3735061	55096174	rs12666347	55138237	5.51172e+07	55.0101	1278.3	-21.2244
7	rs7802180	56632610	rs2634096	56678879	5.66557e+07	56.5486	1279.84	-17.6609
7	rs11978020	64240633	rs11977818	64343867	64292250	64.1852	1287.47	-18.0708
7	rs316327	66144214	rs10807702	66302856	66223535	66.1164	1289.41	-18.6317
7	rs6971845	68292349	rs33978605	68383509	68337929	68.2308	1291.52	-19.0507
7	rs2851488	69681803	rs513150	69710667	69696235	69.5891	1292.88	-17.4952
7	rs12666361	71225881	rs11772787	71254236	7.12401e+07	71.133	1294.42	-21.9073
7	rs4415209	72393562	rs4574706	72746750	72570156	72.4631	1295.75	-20.8252
7	rs2705809	75676254	rs2253020	75682719	7.56795e+07	75.5724	1298.86	-16.9421
7	rs6466036	78121172	rs7808611	78129618	78125395	78.0183	1301.31	-21.9584
7	rs10246978	78517777	rs323130	78724565	78621171	78.5141	1301.8	-22.9341
7	rs11773085	79273718	rs1034796	79474220	79373969	79.2669	1302.56	-25.6159
7	rs799941	80431740	rs3211932	80669571	8.05507e+07	80.4436	1303.73	-25.8617
7	rs6467865	81713777	rs12707453	81740103	81726940	81.6198	1304.91	-26.1536
7	rs4728499	82143253	rs3801742	82151453	82147353	82.0403	1305.33	-26.2482
7	rs2522843	82850406	rs7795945	82855734	82853070	82.746	1306.03	-25.2988
7	rs1404152	83894600	rs17158436	83981992	83938296	83.8312	1307.12	-23.2219
7	rs17159066	84469499	rs11761247	84716710	8.45931e+07	84.486	1307.77	-23.35
7	rs6956094	86141005	rs10952877	86373203	86257104	86.15	1309.44	-24.1815
7	rs31671	87430087	rs1202283	87452976	8.74415e+07	87.3344	1310.62	-25.4347
7	rs11766714	88892050	rs10274856	88994145	8.89431e+07	88.836	1312.12	-26.8453
7	rs12704479	89733704	rs10225579	89801218	89767461	89.6604	1312.95	-25.931
7	NA231	90077292	rs1468614	90375732	90226512	90.1194	1313.41	-25.1742
7	rs42042	92617798	rs10435256	93064090	92840944	92.7338	1316.02	-27.7346
7	rs1990543	94183274	rs10277520	94504488	94343881	94.2368	1317.53	-26.4735
7	rs854568	95320489	rs854569	95320743	95320616	95.2135	1318.5	-25.6871
7	rs4729206	95791365	rs2171555	95858746	9.58251e+07	95.718	1319.01	-27.9686
7	rs1522537	96908296	rs1403180	96933646	96920971	96.8139	1320.1	-28.4229
7	rs2023783	97531363	rs10953220	97572935	97552149	97.4451	1320.73	-25.1354
7	rs2214847	98883158	rs1005800	98925750	98904454	98.7974	1322.09	-26.5295
7	rs12539777	103420252	rs2382694	103430536	103425394	103.318	1326.61	-26.7737
7	rs17157128	103897886	rs6971140	103972673	1.03935e+08	103.828	1327.12	-28.3605
7	rs12216618	104547851	rs9641335	104599753	104573802	104.467	1327.76	-23.6195
7	rs41266	105978723	rs17152480	106025684	1.06002e+08	105.895	1329.18	-21.0935
7	rs403731	108103772	rs2074748	108104584	108104178	107.997	1331.29	-20.4525
7	rs10275927	109709954	rs17467218	109784519	1.09747e+08	109.64	1332.93	-20.0787
7	rs12536318	110847658	rs799643	110861896	110854777	110.748	1334.04	-20.321
7	rs12705875	113460652	rs10500033	113461104	113460878	113.354	1336.64	-18.1431
7	rs6973168	115323775	rs6956440	115436318	1.1538e+08	115.273	1338.56	-20.1175
7	rs4730720	116255181	rs10269717	116271258	1.16263e+08	116.156	1339.44	-20.1675
7	rs6969138	117536052	rs6943120	117951334	117743693	117.637	1340.93	-13.4768
7	rs1510504	118645092	rs1320848	118850802	118747947	118.641	1341.93	-11.1288
7	rs6466746	120441729	NA235	120451606	1.20447e+08	120.34	1343.63	-10.9841
7	rs2428769	122902591	rs9770283	123000047	122951319	122.844	1346.13	-11.1599
7	rs2037697	123522123	rs12666974	123551920	1.23537e+08	123.43	1346.72	-11.1724
7	rs17147033	124366686	rs1524760	124600230	124483458	124.376	1347.67	-14.3858
7	rs12534466	125028369	rs650030	125163649	125096009	124.989	1348.28	-15.2962
7	rs1034652	125947712	rs1592392	125962527	1.25955e+08	125.848	1349.14	-15.243
7	rs2299492	126666441	rs6951546	127002291	126834366	126.727	1350.02	-14.0253
7	rs7777812	129740581	rs12706942	130509220	1.30125e+08	130.018	1353.31	-14.0635
7	rs9640866	131371882	rs2971773	131722846	131547364	131.44	1354.73	-14.6048
7	rs6467606	135770476	rs10271186	135957271	1.35864e+08	135.757	1359.05	-11.1067
7	rs357405	138356584	rs17160562	138818355	1.38587e+08	138.48	1361.77	-9.93647
7	rs6945276	141319801	rs7810896	141321383	141320592	141.214	1364.5	-12.6169
7	rs17164250	143349089	rs13232480	143372217	143360653	143.254	1366.54	-15.612
7	rs1635884	144167577	rs17170241	144602057	144384817	144.278	1367.57	-16.7307
7	rs10275168	145519799	rs17169751	145541652	1.45531e+08	145.424	1368.71	-17.251
7	rs6959595	146677484	rs2533109	146685896	146681690	146.575	1369.86	-17.1016
7	rs826657	147403552	rs6961608	147491427	1.47447e+08	147.34	1370.63	-16.845
7	rs10269257	147984526	rs12667149	148016888	148000707	147.894	1371.18	-17.0447
7	rs7807268	148560956	rs12704036	148561069	1.48561e+08	148.454	1371.74	-16.2419
7	rs7776635	150768148	rs10279252	151092704	150930426	150.823	1374.11	-15.9041
7	rs17813864	152640561	rs1860711	152929047	152784804	152.678	1375.97	-16.5926
7	rs10246632	153450534	rs12703305	153450630	153450582	153.344	1376.63	-17.1429
7	rs286851	154413397	rs6956703	154630460	1.54522e+08	154.415	1377.7	-15.5286
7	rs10261578	155248498	rs7786816	155519630	155384064	155.277	1378.57	-14.5118
7	rs10253045	157920398	rs12674025	157927861	1.57924e+08	157.817	1381.11	-11.1414
7	rs3850493	158961557	rs396061	159193389	159077473	158.97	1382.26	-11.6286
8	rs12547340	1199028	rs11136360	1202611	1.20082e+06	0.942	1383.11	-15.956
8	rs4623455	1750745	rs17064407	1949008	1.84988e+06	1.591	1383.76	-16.2513
8	rs1457440	2521632	rs10104810	2527015	2.52432e+06	2.2655	1384.43	-16.3079
8	rs341752	2902010	rs341766	2911554	2906782	2.6479	1384.81	-15.6555
8	rs10282982	3447509	rs7008421	3458270	3.45289e+06	3.1941	1385.36	-13.8438
8	rs1996898	3958699	rs17068216	3958846	3.95877e+06	3.6999	1385.86	-16.0875
8	rs1714820	4148148	rs11781720	4193188	4170668	3.9118	1386.08	-16.6851
8	rs2617091	4593351	rs2725046	4610331	4601841	4.343	1386.51	-16.7175
8	rs893465	4904243	rs10086880	4912607	4908425	4.6496	1386.81	-16.7537
8	rs4552921	5298794	rs10088680	5304825	5.30181e+06	5.043	1387.21	-16.6599
8	rs7014409	5499817	rs2408064	5583796	5.54181e+06	5.283	1387.45	-16.7063
8	rs7009361	5759090	rs1355667	5817053	5.78807e+06	5.5292	1387.69	-15.6389
8	rs4875228	6159128	rs4311675	6202434	6180781	5.9219	1388.09	-10.8899
8	rs2980684	6728343	rs2928576	6742828	6.73559e+06	6.4768	1388.64	-10.0751
8	rs7832468	8589264	rs11784048	8636884	8613074	8.3542	1390.52	-10.0294
8	rs4841156	9467209	rs4841179	9602939	9535074	9.2762	1391.44	-8.37014
8	rs11249999	10393755	rs10094938	10537816	1.04658e+07	10.207	1392.37	-8.82385
8	rs12548700	12752445	rs10101534	12806553	12779499	12.5207	1394.68	-12.9392
8	rs2898366	13625171	rs17237821	13678103	13651637	13.3928	1395.56	-13.8537
8	rs4642648	14051063	rs2059673	14225562	1.41383e+07	13.8795	1396.04	-14.209
8	rs4831701	15359539	rs12542277	15407662	1.53836e+07	15.1248	1397.29	-14.2423
8	rs731019	16026817	rs10503573	16145975	16086396	15.8276	1397.99	-16.0961
8	rs7010282	16469461	rs9325791	16480126	1.64748e+07	16.216	1398.38	-18.6726
8	rs10110230	17522489	rs1134975	17554631	17538560	17.2797	1399.44	-20.2611
8	rs403930	17815161	rs3853532	17925359	17870260	17.6114	1399.78	-16.3563
8	rs17126314	18177734	rs17693103	18215337	1.81965e+07	17.9377	1400.1	-15.5488
8	rs7462194	19106936	rs10111009	19116219	1.91116e+07	18.8527	1401.02	-16.8055
8	rs4922205	20448741	rs899749	20471543	20460142	20.2013	1402.37	-16.9363
8	rs6992145	21535171	rs4872209	21991321	21763246	21.5044	1403.67	-16.8918
8	rs10104396	23839899	rs4294189	23839979	23839939	23.5811	1405.75	-16.6661
8	NA247	25393289	rs1506864	25395200	2.53942e+07	25.1354	1407.3	-14.2335
8	NA248	26120123	rs12675615	26123445	26121784	25.863	1408.03	-14.285
8	rs7832879	26964776	rs13249877	26982070	26973423	26.7146	1408.88	-13.869
8	rs4732813	28066034	rs4732829	28140728	28103381	27.8445	1410.01	-11.4992
8	rs7839852	28848548	rs4732662	29023811	2.89362e+07	28.6773	1410.84	-11.4726
8	rs4733396	30145889	rs10503866	30198937	30172413	29.9136	1412.08	-13.088
8	rs16878272	31778318	rs369828	31931908	31855113	31.5963	1413.76	-14.038
8	rs11506112	32498288	rs2976519	32683389	3.25908e+07	32.332	1414.5	-14.0951
8	rs6468171	33498556	rs7833393	33678519	3.35885e+07	33.3297	1415.49	-15.8072
8	rs2719328	34387767	rs2719301	34425958	3.44069e+07	34.148	1416.31	-15.8627
8	rs4739598	34659124	rs16883416	35020816	34839970	34.5811	1416.75	-15.5609
8	rs2703862	36538067	rs11994612	36920801	36729434	36.4706	1418.63	-14.2173
8	rs11785595	37351782	rs2843813	37352004	37351893	37.0931	1419.26	-14.8566
8	rs9643868	39662337	rs2100309	39790133	39726235	39.4674	1421.63	-18.3317
8	rs10088302	40203799	rs7819143	40569409	40386604	40.1278	1422.29	-20.7848
8	rs474059	41663951	rs4737021	41893781	41778866	41.52	1423.68	-18.2391
8	rs6999664	46671219	rs1403380	46905911	46788565	46.5297	1428.69	-16.1691
8	rs13248571	49181083	rs4307358	49198899	49189991	48.9312	1431.1	-17.3719
8	rs7831651	50784532	rs1484128	50813308	50798920	50.5401	1432.7	-18.0009
8	rs9650306	52086899	rs2360804	52198492	5.21427e+07	51.8839	1434.05	-20.4256
8	rs16919507	53721421	rs16919784	54150978	5.39362e+07	53.6774	1435.84	-21.3158
8	rs16920345	54452669	rs17310011	54533008	5.44928e+07	54.234	1436.4	-22.8722
8	rs997855	55147308	rs7818892	55160432	55153870	54.895	1437.06	-20.0362
8	rs7828258	55955386	rs2055984	56505773	5.62306e+07	55.9717	1438.14	-19.4067
8	rs7015093	57106294	rs16921606	57121918	57114106	56.8553	1439.02	-21.006
8	rs4448263	58235697	rs6999250	58363297	58299497	58.0407	1440.2	-23.0356
8	rs16925042	59622304	rs6999126	59738546	59680425	59.4216	1441.59	-21.3341
8	rs12677500	60374486	rs7818403	60433201	6.04038e+07	60.145	1442.31	-21.5842
8	rs11784736	60906454	rs16926700	61021151	6.09638e+07	60.705	1442.87	-22.525
8	rs4738898	61491332	rs10504326	61496106	61493719	61.2349	1443.4	-23.3065
8	rs10108722	62152432	rs16928797	62375292	62263862	62.005	1444.17	-24.7299
8	rs12542042	62843946	rs10957248	62855243	6.28496e+07	62.5908	1444.75	-23.6062
8	rs10093096	63995144	rs190937	64304297	6.41497e+07	63.8909	1446.05	-23.5341
8	rs12334775	65447864	rs10429417	65453988	65450926	65.1921	1447.36	-26.1861
8	rs2380437	68081581	rs1865428	68154232	6.81179e+07	67.8591	1450.02	-29.5574
8	rs1434939	68592027	rs2958321	68809988	6.8701e+07	68.4422	1450.61	-26.5521
8	rs10101215	70527085	rs3816745	70594399	70560742	70.3019	1452.47	-21.5734
8	rs6997556	71159194	rs11776140	71204358	71181776	70.9229	1453.09	-21.2943
8	rs4559286	72240602	rs4737356	72317545	7.22791e+07	72.0202	1454.18	-23.3544
8	rs2975852	73020195	rs7831117	73155410	7.30878e+07	72.829	1454.99	-23.365
8	rs13272002	73489719	NA255	73497918	7.34938e+07	73.235	1455.4	-22.9974
8	rs7816155	74667107	rs7840727	74844644	7.47559e+07	74.497	1456.66	-23.313
8	rs2977896	75502811	rs1380693	75503119	75502965	75.2441	1457.41	-21.6016
8	rs7846206	76149392	NA257	76220279	7.61848e+07	75.926	1458.09	-20.4805
8	rs6995217	76300729	rs9298276	76306054	7.63034e+07	76.0446	1458.21	-20.4561
8	rs4329252	77286098	rs1913653	77373740	77329919	77.0711	1459.24	-21.3777
8	rs1994035	78091416	rs10099720	78497200	78294308	78.0355	1460.2	-23.5956
8	rs10504696	79148706	rs1227634	79244239	7.91965e+07	78.9376	1461.1	-23.5739
8	rs6999692	79901082	rs7830310	80198221	8.00497e+07	79.7908	1461.95	-21.7324
8	rs12682117	82359670	rs7350073	82473569	8.24166e+07	82.1578	1464.32	-19.7809
8	rs1584543	83062475	rs721300	83413141	83237808	82.979	1465.14	-19.679
8	rs1907548	84250179	rs10958229	84919761	84584970	84.3261	1466.49	-20.6295
8	rs315976	86729837	rs7837885	86777398	8.67536e+07	86.4948	1468.66	-21.7512
8	rs17636036	87589400	rs17714286	87593582	87591491	87.3327	1469.5	-20.9144
8	rs2664370	88039069	rs12549036	88564845	88301957	88.0431	1470.21	-20.1514
8	rs7010368	90156420	rs6986838	90182326	90169373	89.9105	1472.07	-21.7974
8	rs7017906	91826427	rs1443557	91883213	91854820	91.596	1473.76	-22.4311
8	rs10504927	93181414	rs965548	93366507	9.3274e+07	93.0151	1475.18	-22.4706
8	rs2978130	93995643	rs2243518	94176622	9.40861e+07	93.8273	1475.99	-22.898
8	rs1453379	94958011	rs7815255	95263075	95110543	94.8517	1477.02	-22.573
8	rs12681330	95851209	rs1484618	95927530	9.58894e+07	95.6305	1477.79	-22.742
8	rs6982224	96853262	rs2289496	97275936	97064599	96.8058	1478.97	-21.7094
8	rs2306129	98093498	rs1870954	98132296	98112897	97.8541	1480.02	-21.032
8	rs2132349	100168020	rs1660333	100297761	1.00233e+08	99.9741	1482.14	-19.0809
8	rs4734573	101665577	rs3735715	101667681	101666629	101.408	1483.57	-18.1494
8	rs2248172	102556951	rs2511694	102702998	1.0263e+08	102.371	1484.54	-17.2386
8	rs16872439	105129881	rs10955382	105241653	105185767	104.927	1487.09	-18.0337
8	rs1841666	107074857	rs2022958	107187896	1.07131e+08	106.873	1489.04	-18.6279
8	rs10505110	107619791	rs6469119	107640196	1.0763e+08	107.371	1489.54	-18.736
8	rs13271967	108482426	rs747690	108488802	108485614	108.227	1490.39	-19.2901
8	rs4735098	109143662	rs4734197	109166276	109154969	108.896	1491.06	-19.0074
8	rs3134337	109698375	rs3108873	109716654	1.09708e+08	109.449	1491.61	-18.9734
8	rs4876280	111059761	rs4352877	111076093	111067927	110.809	1492.97	-16.7556
8	rs3950676	112362444	NA261	112364273	1.12363e+08	112.105	1494.27	-20.8336
8	rs9297534	114830832	rs4242563	114838109	1.14834e+08	114.576	1496.74	-24.4016
8	rs3808460	115585408	rs2737203	115590776	115588092	115.329	1497.49	-24.5148
8	rs808954	116242799	rs9297556	116457114	1.1635e+08	116.091	1498.26	-23.807
8	rs4876820	118391401	rs7002648	118413471	118402436	118.144	1500.31	-23.2759
8	rs1961996	119127656	rs2432965	119152203	1.1914e+08	118.881	1501.05	-18.6118
8	rs17822044	119997585	rs7822384	120059550	1.20029e+08	119.77	1501.93	-19.5165
8	rs9969585	120837141	rs1714667	120985557	120911349	120.653	1502.82	-23.6817
8	rs7835088	121684417	rs2023121	122351187	122017802	121.759	1503.92	-21.7316
8	rs11774246	122684374	rs11779768	122861098	122772736	122.514	1504.68	-20.7633
8	rs10091131	124413705	rs4871506	124588577	124501141	124.242	1506.41	-19.1697
8	rs13255114	125364457	rs1580096	125677141	125520799	125.262	1507.43	-12.2263
8	rs10097480	127206663	rs7002826	127352025	127279344	127.02	1509.18	-10.254
8	rs4733590	128015449	rs7009991	128023578	1.2802e+08	127.761	1509.92	-10.5778
8	rs1347001	128702380	rs2568406	129390326	129046353	128.787	1510.95	-12.0234
8	rs16904253	130350392	rs10101531	130505238	130427815	130.169	1512.33	-14.2464
8	rs6470892	131111146	rs11993359	131223169	1.31167e+08	130.908	1513.07	-15.7948
8	rs1507452	131597247	rs277008	131626162	1.31612e+08	131.353	1513.52	-16.1502
8	rs7002744	132043187	rs6999946	132246747	132144967	131.886	1514.05	-16.3305
8	rs10956683	132819238	rs7000440	132842158	132830698	132.572	1514.74	-16.3084
8	rs6471201	134224634	rs6996817	134237305	1.34231e+08	133.972	1516.14	-16.3069
8	rs7386230	134514216	rs6578237	134557115	1.34536e+08	134.277	1516.44	-16.4931
8	rs10112691	135637434	rs10217076	135799377	1.35718e+08	135.46	1517.62	-15.456
8	rs16905543	136270939	rs302292	136382636	1.36327e+08	136.068	1518.23	-12.2424
8	rs17594668	136764046	rs2582472	136773304	136768675	136.51	1518.67	-12.1634
8	rs7844485	137219043	rs12335017	137234894	1.37227e+08	136.968	1519.13	-12.1084
8	rs6577841	137797631	rs7822022	137798679	137798155	137.539	1519.7	-13.6616
8	rs13279646	138761849	rs6577946	138762166	1.38762e+08	138.503	1520.67	-15.9451
8	rs2431301	139598338	rs11166939	139923141	1.39761e+08	139.502	1521.67	-15.8255
8	rs9324579	142117703	rs7017932	142118168	1.42118e+08	141.859	1524.02	-19.6165
9	rs680567	250609	rs10813630	326928	288768	0.2479	1524.98	-12.8382
9	rs1323271	844487	rs16924776	845564	845026	0.8041	1525.54	-12.3305
9	rs10114260	1063193	rs4740472	1124322	1.09376e+06	1.0528	1525.79	-12.1296
9	rs771923	1555814	rs10756712	1596394	1576104	1.5352	1526.27	-14.8131
9	rs7858362	1832481	rs7045276	1926444	1.87946e+06	1.8386	1526.57	-16.8616
9	rs4741677	2340935	rs11999258	2508727	2424831	2.3839	1527.12	-16.8925
9	rs7869786	3040468	rs7021857	3125219	3.08284e+06	3.0419	1527.78	-16.3855
9	rs11788034	3851002	rs12554821	3942136	3896569	3.8557	1528.59	-17.2045
9	rs7036625	4431152	rs10814977	4454339	4.44275e+06	4.4018	1529.14	-16.6117
9	rs7864947	4930755	rs10815144	5010192	4.97047e+06	4.9296	1529.66	-15.8638
9	rs1028702	5786850	rs4740826	5870703	5.82878e+06	5.7879	1530.52	-16.3484
9	rs16924591	6462585	rs7040131	6720831	6591708	6.5508	1531.29	-16.2599
9	rs10119509	7154294	rs7022345	7173752	7164023	7.1231	1531.86	-12.9405
9	rs328846	7684317	rs10119431	7759331	7721824	7.6809	1532.42	-12.6228
9	rs10815796	8227693	rs7043322	8241845	8234769	8.1939	1532.93	-17.2519
9	rs1865340	8719549	rs10815933	8762705	8741127	8.7002	1533.43	-17.2979
9	rs10511516	8982308	rs7025315	9010336	8996322	8.9554	1533.69	-17.0076
9	rs10816138	9475383	rs10816141	9475845	9475614	9.4347	1534.17	-17.3688
9	rs10816216	9861006	rs10978077	9908296	9884651	9.8437	1534.58	-17.5699
9	rs294815	10201885	rs433355	10204158	1.0203e+07	10.1621	1534.9	-17.2958
9	rs1154842	10737004	rs10511555	10774641	1.07558e+07	10.7149	1535.45	-15.1855
9	rs10809482	11450117	rs10809491	11474608	1.14624e+07	11.4215	1536.16	-14.4559
9	rs10809700	12155019	rs6474694	12272705	12213862	12.173	1536.91	-17.2219
9	rs2031454	12642366	rs10123110	12666092	12654229	12.6133	1537.35	-17.0064
9	rs10121700	13497554	rs7024350	13633083	1.35653e+07	13.5244	1538.26	-15.7774
9	rs4741378	14456740	rs7852534	14596530	14526635	14.4857	1539.22	-13.7588
9	rs10962070	15566019	rs10738419	15956826	1.57614e+07	15.7205	1540.45	-15.421
9	rs10962549	16719447	rs1856132	16730655	16725051	16.6841	1541.42	-18.1998
9	rs7021836	17669211	rs4418424	17674874	1.7672e+07	17.6311	1542.37	-19.0452
9	rs2891121	18230593	rs10963545	18269234	1.82499e+07	18.209	1542.94	-19.6509
9	rs4453328	18795928	rs4628781	18795999	1.8796e+07	18.7551	1543.49	-19.7098
9	rs10511670	19058745	rs9298798	19072600	1.90657e+07	19.0248	1543.76	-19.6127
9	rs9407957	20010314	rs10811318	20110167	2.00602e+07	20.0193	1544.75	-19.6519
9	rs1892129	21055881	rs12683129	21071857	21063869	21.023	1545.76	-19.1247
9	rs7034161	21465118	rs10965033	21491984	21478551	21.4376	1546.17	-19.6316
9	rs7029077	21682303	rs2123338	21694040	2.16882e+07	21.6473	1546.38	-19.5745
9	rs7864275	22161213	rs527485	22628932	2.23951e+07	22.3542	1547.09	-19.734
9	rs16907685	23740243	rs7875041	23950771	23845507	23.8046	1548.54	-17.3431
9	rs1461340	24985662	rs1125516	24999329	2.49925e+07	24.9516	1549.69	-18.9857
9	rs1537269	25495628	rs17039	25737870	25616749	25.5758	1550.31	-18.7036
9	rs400690	26395885	rs7021216	26435049	26415467	26.3746	1551.11	-17.9498
9	rs3849943	27543384	rs9695197	27672340	27607862	27.567	1552.3	-18.4899
9	rs7036485	28704924	rs1032473	28793395	2.87492e+07	28.7082	1553.44	-18.5318
9	rs975589	29591711	rs10969317	29671984	2.96318e+07	29.5909	1554.33	-17.5867
9	rs3904444	30375988	rs10969739	30551597	3.04638e+07	30.4229	1555.16	-19.11
9	rs10970106	31107131	rs10813467	31119135	31113133	31.0722	1555.81	-19.126
9	rs10970228	31233306	rs10813521	31262699	3.1248e+07	31.2071	1555.94	-19.4264
9	rs10970568	31871337	rs10813657	31913484	3.18924e+07	31.8515	1556.59	-20.1735
9	rs10813841	32619213	rs1329008	32695754	3.26575e+07	32.6166	1557.35	-19.5212
9	rs10971738	33855140	rs1543604	34040799	3.3948e+07	33.9071	1558.64	-17.5822
9	rs4878607	35218696	rs6476483	35350088	35284392	35.2435	1559.98	-17.6973
9	rs7019643	36915246	rs4880042	36950304	36932775	36.8919	1561.63	-16.8871
9	rs7864204	68614263	rs7023009	68703212	6.86587e+07	68.6178	1593.35	-13.1775
9	rs7855905	69085119	rs1538580	69268538	6.91768e+07	69.1359	1593.87	-15.5462
9	rs943537	70125478	rs17088840	70138839	7.01322e+07	70.0912	1594.83	-13.4419
9	rs7865398	70605817	rs3763619	70610886	7.06084e+07	70.5674	1595.3	-14.2646
9	rs7862138	71186823	rs7870970	71189248	7.1188e+07	71.1471	1595.88	-16.5038
9	rs4745108	71642352	rs1880329	71774090	71708221	71.6673	1596.4	-16.3701
9	rs4307407	72587588	rs2589615	72688737	7.26382e+07	72.5973	1597.33	-16.0108
9	rs1176821	74934842	rs773147	75055331	7.49951e+07	74.9542	1599.69	-10.7397
9	rs10122774	76172845	rs1961995	76378161	76275503	76.2346	1600.97	-8.24115
9	rs1109460	76795309	rs11145075	76799658	7.67975e+07	76.7566	1601.49	-6.71966
9	rs4744858	78064041	rs10512067	78096555	78080298	78.0394	1602.77	-2.01996
9	rs10780262	78848212	rs11137884	78865015	7.88566e+07	78.8157	1603.55	-5.71999
9	rs1573228	80369393	NA272	80604926	8.04872e+07	80.4463	1605.18	-12.2712
9	rs1332878	81072550	rs7026423	81074363	8.10735e+07	81.0325	1605.77	-12.1016
9	rs516033	82731166	rs1998303	82800066	82765616	82.7247	1607.46	-12.6157
9	rs1535753	83290145	rs4111395	83321058	8.33056e+07	83.2647	1608	-16.2965
9	rs10465178	84220805	rs7026159	84235189	84227997	84.1871	1608.92	-15.4794
9	rs665889	85167296	rs329211	85194272	85180784	85.1399	1609.87	-15.3407
9	rs11141311	86240033	rs4877990	86527283	86383658	86.3427	1611.08	-15.7377
9	rs13292973	86956054	rs12004854	86958192	86957123	86.9162	1611.65	-16.0107
9	rs1923790	87317539	rs7026815	87331732	8.73246e+07	87.2837	1612.02	-16.2191
9	rs11142001	87860633	rs7853766	88097519	87979076	87.9382	1612.67	-15.8744
9	rs17054520	88810436	rs11137439	88890455	8.88504e+07	88.8095	1613.54	-16.0659
9	rs1754088	90338386	rs16906409	90383236	90360811	90.3199	1615.05	-18.2001
9	rs16907574	91532191	rs1388967	91678919	91605555	91.5646	1616.3	-21.7477
9	rs10821012	92740289	rs6479445	93004189	92872239	92.8313	1617.57	-18.2502
9	rs7854820	93763745	rs10821219	93795018	9.37794e+07	93.7385	1618.47	-16.7722
9	rs10819861	96105531	rs4743598	96156151	96130841	96.0899	1620.82	-21.2146
9	rs13298346	97244335	rs7025132	97247069	97245702	97.2048	1621.94	-22.0154
9	rs661532	98375273	rs12004517	98455240	9.84153e+07	98.3743	1623.11	-17.2319
9	rs2075662	98985952	rs6478969	99057250	99021601	98.9807	1623.72	-16.7242
9	rs10512276	100726826	rs10512275	100785260	100756043	100.715	1625.45	-16.4477
9	rs2254977	101008768	rs17761685	101112137	1.0106e+08	101.019	1625.75	-16.8589
9	rs2485523	101694954	rs1935373	102057673	1.01876e+08	101.835	1626.57	-16.6151
9	rs10990238	102682440	rs4743612	103036132	102859286	102.818	1627.55	-16.8089
9	rs303612	103301154	rs1415686	103473942	103387548	103.347	1628.08	-16.8759
9	rs969668	103936038	rs10991003	103940898	103938468	103.898	1628.63	-16.616
9	rs4237211	104976408	rs328879	105026971	1.05002e+08	104.961	1629.7	-16.3515
9	rs1589031	106123052	rs7865367	106215792	106169422	106.129	1630.86	-16.4495
9	rs7852295	107242795	rs10978832	107403159	107322977	107.282	1632.02	-16.4422
9	rs1412431	108091033	rs677872	108152260	1.08122e+08	108.081	1632.82	-16.8326
9	rs10759298	108697795	rs10816707	108742243	108720019	108.679	1633.41	-16.7505
9	NA277	109478114	rs10739281	109647530	109562822	109.522	1634.26	-16.6842
9	rs491356	110112848	rs17806457	110129355	1.10121e+08	110.08	1634.81	-16.821
9	rs7042724	110878318	rs10980679	110985350	110931834	110.891	1635.63	-16.7181
9	rs417474	111816290	rs7036787	111829585	1.11823e+08	111.782	1636.52	-16.6669
9	rs10513189	113227941	rs11552582	113282718	1.13255e+08	113.214	1637.95	-16.944
9	rs4979554	115552099	rs10982883	115699409	115625754	115.585	1640.32	-20.818
9	rs10983339	116759977	rs10733620	116762213	116761095	116.72	1641.45	-21.2675
9	rs2769190	118180304	rs10983926	118224664	118202484	118.162	1642.9	-21.2658
9	rs1508391	118735623	rs906591	118760540	1.18748e+08	118.707	1643.44	-21.5916
9	rs10115812	119319597	rs6478412	119491389	119405493	119.365	1644.1	-19.5901
9	rs10739555	120186871	rs10119527	120399656	1.20293e+08	120.252	1644.99	-19.0436
9	rs10985179	121202552	rs10985299	121533829	1.21368e+08	121.327	1646.06	-19.7715
9	rs700074	123086203	rs10818801	123275244	1.23181e+08	123.14	1647.87	-18.2914
9	rs16927294	124223055	rs4838140	124247835	124235445	124.195	1648.93	-17.3499
9	rs626208	125665988	rs1411596	125679752	125672870	125.632	1650.37	-17.6901
9	rs2773379	126191699	rs2491649	126266231	126228965	126.188	1650.92	-17.5164
9	rs12350252	127153352	rs10987585	127273883	1.27214e+08	127.173	1651.91	-15.5215
9	rs10901364	131281955	rs17148276	131779595	131530775	131.49	1656.22	-17.168
9	rs11243843	132612630	rs11244065	133295839	1.32954e+08	132.913	1657.65	-18.58
9	rs10858278	134761890	rs4504708	134844698	134803294	134.762	1659.5	-21.597
10	rs11253562	113006	rs3125023	263586	188296	0.0753	1662.63	-14.9749
10	rs12220563	1299763	rs10794749	1387827	1343795	1.2308	1663.78	-19.4553
10	rs747865	2379018	rs10903760	2413299	2.39616e+06	2.2832	1664.84	-21.8296
10	rs1875173	2929213	rs1875174	2929296	2.92925e+06	2.8162	1665.37	-18.15
10	rs10751948	3975903	rs7089590	3976553	3976228	3.8632	1666.42	-18.3339
10	rs11252744	4798363	rs4339935	4943852	4.87111e+06	4.7581	1667.31	-21.4453
10	rs7913067	5745342	rs2669139	5752205	5.74877e+06	5.6358	1668.19	-23.5354
10	rs7904485	6622192	rs11253886	6664120	6643156	6.5301	1669.08	-24.7227
10	rs2692824	7211499	rs1535863	7244652	7.22808e+06	7.1151	1669.67	-23.6464
10	rs1537627	7611116	rs10508334	7763345	7.68723e+06	7.5742	1670.13	-24.0931
10	rs872875	8343281	rs7898635	8432749	8388015	8.275	1670.83	-21.8193
10	rs12219291	8928350	rs1444775	8965233	8.94679e+06	8.8338	1671.39	-23.7709
10	rs11256373	9894047	rs10508384	9920568	9.90731e+06	9.7943	1672.35	-23.7588
10	rs10905794	10697233	rs4749992	10817650	1.07574e+07	10.6444	1673.2	-22.1782
10	rs10508430	11756085	rs11257329	11796401	11776243	11.6632	1674.22	-23.6657
10	rs3781076	12772901	rs914328	12786454	1.27797e+07	12.6667	1675.22	-20.2548
10	rs7085397	13196329	rs12779658	13210832	1.32036e+07	13.0906	1675.64	-22.3632
10	rs1955196	14738740	rs11259333	14775068	14756904	14.6439	1677.2	-20.4482
10	rs4748176	15510288	rs896435	15515407	1.55128e+07	15.3998	1677.95	-21.6685
10	rs12780183	16112584	rs17404346	16417933	1.62653e+07	16.1523	1678.71	-21.6217
10	rs10795504	17686181	rs1935499	18086245	17886213	17.7732	1680.33	-6.89474
10	rs997264	18414966	rs3908476	18433830	18424398	18.3114	1680.86	-4.16247
10	rs7917625	19005488	rs7091246	19022859	1.90142e+07	18.9012	1681.45	-4.20617
10	rs2496096	19307248	rs11009410	19312895	1.93101e+07	19.1971	1681.75	-3.3075
10	rs7906611	20197019	rs7907088	20204576	2.02008e+07	20.0878	1682.64	-0.29989
10	rs1340293	20910236	rs6415963	20951414	20930825	20.8178	1683.37	-3.7175
10	rs11013273	23047028	rs7902903	23069148	23058088	22.9451	1685.5	-4.33242
10	rs7902917	24128513	rs10741047	24173705	24151109	24.0381	1686.59	-5.99486
10	rs10828800	25426939	rs12772972	25612584	2.55198e+07	25.4068	1687.96	-7.28508
10	rs10764627	26499533	rs787060	26524384	2.6512e+07	26.399	1688.95	-10.1221
10	rs237566	27364833	rs579323	27394422	2.73796e+07	27.2666	1689.82	-12.0349
10	rs734186	33195901	rs2247486	33200666	3.31983e+07	33.0853	1695.64	-13.6099
10	rs12242002	35280678	rs2295417	35333982	35307330	35.1943	1697.75	-16.28
10	rs10899855	43687324	rs11238649	43713893	4.37006e+07	43.5876	1706.14	-17.4144
10	rs513391	44254260	rs1746048	44280376	44267318	44.1543	1706.71	-18.0519
10	rs9421748	47240089	rs2125067	47304940	4.72725e+07	47.1595	1709.71	-20.2332
10	rs9299465	51114740	rs7097013	51116291	5.11155e+07	51.0025	1713.56	-23.081
10	rs8181412	53041265	rs7071566	53074572	5.30579e+07	52.9449	1715.5	-22.4616
10	rs1578774	53728514	rs7918590	54006849	5.38677e+07	53.7547	1716.31	-21.7861
10	rs10825680	55962102	rs11005162	55988396	55975249	55.8622	1718.42	-20.8766
10	rs16909598	56874094	rs10825922	56886936	56880515	56.7675	1719.32	-20.8923
10	rs4387278	57509051	rs867860	57516676	5.75129e+07	57.3999	1719.95	-18.6669
10	rs1930478	58014969	rs17707280	58049286	5.80321e+07	57.9191	1720.47	-17.5182
10	rs7895947	58943162	rs7913177	58943270	58943216	58.8302	1721.38	-19.234
10	rs4341489	59575318	rs10128501	59749026	59662172	59.5492	1722.1	-22.9442
10	rs10821727	60339355	rs4582919	60345018	6.03422e+07	60.2292	1722.78	-21.4704
10	rs6479719	60586379	rs720600	60759973	60673176	60.5602	1723.11	-22.5231
10	rs2650717	61548311	rs1869927	61554714	6.15515e+07	61.4385	1723.99	-21.6933
10	rs7089814	62427805	NA288	62475274	6.24515e+07	62.3385	1724.89	-21.6294
10	rs10761676	62863689	rs4147153	62959167	62911428	62.7984	1725.35	-21.578
10	rs7904629	63911128	rs10995722	63959208	63935168	63.8222	1726.38	-19.3851
10	rs7094337	64979347	rs10128291	64981691	64980519	64.8675	1727.42	-21.6537
10	rs10996467	65492189	rs7095593	65500863	65496526	65.3835	1727.94	-22.0742
10	rs10996973	66210222	rs6480156	66264744	66237483	66.1245	1728.68	-21.9881
10	rs10740253	66686326	rs10822908	66746172	66716249	66.6032	1729.16	-21.5281
10	rs16924298	67260558	rs7079385	68199218	67729888	67.6169	1730.17	-19.6242
10	rs3903038	69565175	rs2812546	69584831	69575003	69.462	1732.02	-18.1934
10	rs4746989	70295400	rs6480453	70345608	70320504	70.2075	1732.76	-15.7893
10	rs11591429	71429686	rs10999812	71447347	7.14385e+07	71.3255	1733.88	-12.0768
10	rs12569493	73126285	rs7072086	73126840	7.31266e+07	73.0136	1735.57	-5.14741
10	rs1898067	76055464	rs4745811	76094674	76075069	75.9621	1738.52	-9.32957
10	rs2579761	76561282	rs7475638	76598828	76580055	76.467	1739.02	-9.44814
10	rs675055	77367515	rs287202	77397728	7.73826e+07	77.2696	1739.82	-9.36903
10	rs2256986	78115452	rs11002480	78275500	78195476	78.0825	1740.64	-8.83611
10	rs1913760	80584920	rs1913759	80585004	80584962	80.472	1743.03	-8.7607
10	rs10787846	83394612	rs4145635	83435901	8.34153e+07	83.3023	1745.86	-13.8999
10	rs7909859	83999399	rs12247436	84011219	84005309	83.8923	1746.45	-16.801
10	rs4933346	84938940	rs1933938	84946925	8.49429e+07	84.8299	1747.38	-18.081
10	rs17320915	86208868	rs2814349	86248501	8.62287e+07	86.1157	1748.67	-19.8783
10	rs10509407	87503230	rs12569998	87914400	87708815	87.5958	1750.15	-17.2244
10	rs7088579	89372667	rs304502	89377764	8.93752e+07	89.2622	1751.82	-17.5347
10	rs2480269	90201775	rs10881770	90235562	9.02187e+07	90.1057	1752.66	-17.4098
10	rs1340421	91962442	rs11598321	91963706	91963074	91.8501	1754.4	-17.3172
10	rs4918043	94047224	rs9663362	94135420	94091322	93.9783	1756.53	-17.8615
10	rs571505	95580861	rs6584028	95799022	9.56899e+07	95.5769	1758.13	-17.7216
10	rs7080839	96943460	rs701814	97215962	97079711	96.9667	1759.52	-17.4362
10	rs658053	98624922	rs11189750	98695337	9.86601e+07	98.5471	1761.1	-15.5927
10	rs7923494	99278135	rs7904302	99285970	9.92821e+07	99.169	1761.72	-15.7154
10	rs3781571	102682700	rs7342026	102749149	1.02716e+08	102.603	1765.16	-17.4694
10	rs12765878	103909864	rs586550	104091029	1.04e+08	103.887	1766.44	-17.1882
10	rs17117815	104870928	rs1340057	104946565	1.04909e+08	104.796	1767.35	-17.245
10	rs560630	105948144	rs1962423	105963454	105955799	105.843	1768.4	-17.7998
10	rs1935199	106514741	rs11192968	106580685	106547713	106.435	1768.99	-17.8493
10	rs10787019	107301060	rs4639865	107371721	1.07336e+08	107.223	1769.78	-20.5277
10	rs1411289	107839631	rs1411291	107839694	1.0784e+08	107.727	1770.28	-21.5988
10	rs2497174	108634439	rs7900353	108683596	1.08659e+08	108.546	1771.1	-20.6631
10	rs12768489	109950120	rs3862006	109991006	109970563	109.858	1772.41	-20.6695
10	rs8181297	111486530	rs7077548	111600323	1.11543e+08	111.43	1773.98	-21.6001
10	rs1887136	112315441	rs943262	112351590	1.12334e+08	112.221	1774.77	-21.3753
10	rs2227310	113729393	rs4528272	113765154	1.13747e+08	113.634	1776.19	-21.4142
10	rs2483541	114556838	rs7912645	114762466	114659652	114.547	1777.1	-21.1619
10	rs10510011	115719040	rs180726	115968207	1.15844e+08	115.731	1778.28	-21.0338
10	rs4751584	116354832	rs7087634	116411504	116383168	116.27	1778.82	-19.1681
10	rs181438	117338651	rs1772810	117397974	1.17368e+08	117.255	1779.81	-20.2893
10	rs2997238	120735207	rs10886753	120751247	120743227	120.63	1783.18	-16.0809
10	rs7100333	122154311	rs10788268	122260524	1.22207e+08	122.094	1784.65	-18.6223
10	rs11248591	122783858	rs9423239	122981211	1.22883e+08	122.769	1785.32	-18.3742
10	rs11245246	124505475	rs35841851	124547850	1.24527e+08	124.414	1786.97	-18.5121
10	rs7907300	125967498	rs11244778	126033553	1.26001e+08	125.888	1788.44	-13.5684
10	rs7097356	126223015	rs6597749	126242251	126232633	126.12	1788.67	-12.4965
10	rs3829124	126990806	rs16906432	127011128	127000967	126.888	1789.44	-12.9566
10	rs4751530	127811833	rs10765174	127820031	127815932	127.703	1790.26	-13.8538
10	rs10764785	128521483	rs11016330	128563245	128542364	128.429	1790.98	-16.9476
10	rs1771432	129482370	rs871029	129494761	1.29489e+08	129.376	1791.93	-17.0304
10	rs7911511	130526897	rs6482814	130607653	130567275	130.454	1793.01	-17.0193
10	rs7905804	131054563	rs12245418	131086074	1.3107e+08	130.957	1793.51	-17.0902
10	rs4993019	131626386	rs9419608	131635588	131630987	131.518	1794.07	-14.7643
10	rs2255518	133463341	rs7095379	133515028	1.33489e+08	133.376	1795.93	-13.045
11	rs3819506	2507094	rs2412058	2619899	2.5635e+06	2.3331	1797.96	-14.7581
11	rs10500589	3902756	rs17279635	3951853	3.9273e+06	3.6969	1799.32	-15.0011
11	rs1055262	4655168	rs7112101	4914240	4784704	4.5543	1800.18	-15.1423
11	rs10837767	5296323	rs7941323	5311069	5303696	5.0733	1800.7	-15.2816
11	rs11038833	5718282	rs1377512	5798387	5.75833e+06	5.528	1801.16	-14.9238
11	rs2595468	6858488	rs2741774	6862982	6860735	6.6304	1802.26	-15.2479
11	rs10839752	7262018	rs7947110	7299426	7280722	7.0504	1802.68	-14.791
11	rs4758287	8078366	rs3849986	8181180	8129773	7.8994	1803.53	-11.1031
11	rs10840120	8780071	rs2742493	8946045	8863058	8.6327	1804.26	-10.4028
11	rs12577015	10402962	rs4146830	10514569	1.04588e+07	10.2284	1805.86	-10.7973
11	rs10831673	11786740	rs11022131	12050666	11918703	11.6883	1807.32	-16.1923
11	rs6485859	12573116	rs12577722	12620371	1.25967e+07	12.3664	1807.99	-21.5077
11	rs10831997	13206434	rs7107711	13233991	1.32202e+07	12.9898	1808.62	-22.5675
11	rs1699031	13803280	rs1104823	13832700	13817990	13.5876	1809.22	-22.9158
11	rs10766237	15354399	rs7932410	15377055	15365727	15.1354	1810.76	-22.2331
11	rs11023667	15635445	rs1471759	15707869	15671657	15.4413	1811.07	-22.6625
11	rs10832606	16438013	rs10832614	16471669	16454841	16.2245	1811.85	-19.4557
11	rs793261	19275360	rs1648234	19308167	1.92918e+07	19.0614	1814.69	-15.7255
11	rs4757881	20032021	rs4757893	20111867	20071944	19.8416	1815.47	-16.3026
11	rs10833385	20739607	rs1346690	20849697	20794652	20.5643	1816.19	-14.5837
11	rs1945444	21385209	rs12226437	21405966	2.13956e+07	21.1652	1816.79	-15.0275
11	rs10500926	22418167	rs2671116	22444207	22431187	22.2008	1817.83	-15.9774
11	rs4550218	22842112	rs2429763	22888505	2.28653e+07	22.6349	1818.26	-13.787
11	rs2090637	23509766	rs4244501	23514101	2.35119e+07	23.2816	1818.91	-13.4286
11	rs4922675	24120726	rs6484016	24151224	24135975	23.9056	1819.53	-13.4075
11	rs7938743	24477441	rs10219185	24483357	24480399	24.25	1819.88	-14.5881
11	rs10834566	24988939	rs1446188	24999015	24993977	24.7636	1820.39	-14.7606
11	rs12419641	26987801	rs7109303	27014519	27001160	26.7708	1822.4	-18.2953
11	rs11030271	28288922	rs11030307	28380671	2.83348e+07	28.1044	1823.73	-17.4151
11	rs12280865	29272965	rs4923603	29285991	29279478	29.0491	1824.68	-17.9663
11	rs514644	30430634	rs521069	30557938	30494286	30.2639	1825.89	-17.9215
11	rs208083	31175333	rs7121949	31266613	31220973	30.9906	1826.62	-17.4921
11	rs11031605	32134208	rs11031745	32364773	3.22495e+07	32.0191	1827.65	-17.4698
11	rs10836092	33655400	rs4756002	33776145	3.37158e+07	33.4854	1829.11	-14.2089
11	rs1571135	34888670	rs1430855	34891361	3.489e+07	34.6596	1830.29	-13.6588
11	rs353573	35128725	NA299	35287989	35208357	34.978	1830.61	-15.7581
11	rs1405098	36249516	rs7935384	36260427	3.6255e+07	36.0246	1831.65	-17.4786
11	rs11033940	37101575	rs7946463	37111870	3.71067e+07	36.8764	1832.5	-16.9119
11	rs1550061	38438493	rs12574654	38506476	3.84725e+07	38.2421	1833.87	-16.0896
11	rs11035826	40412602	rs12222498	40413056	40412829	40.1825	1835.81	-15.0847
11	rs355231	40959784	rs996261	41039023	4.09994e+07	40.769	1836.4	-14.8922
11	rs10837678	41559370	rs976172	41620924	41590147	41.3598	1836.99	-17.8849
11	rs7481705	42306342	rs1462674	42416383	4.23614e+07	42.131	1837.76	-17.7445
11	rs17582926	43118691	rs11037264	43140667	43129679	42.8993	1838.53	-17.0257
11	rs11037868	44113057	rs4755782	44146446	4.41298e+07	43.8994	1839.53	-17.3387
11	rs6485602	45225687	rs10742752	45416824	4.53213e+07	45.0909	1840.72	-18.4521
11	rs4882132	48571573	rs11039858	48590099	48580836	48.3505	1843.98	-14.4166
11	rs17159005	55536389	rs609763	57182790	5.63596e+07	56.1292	1851.76	-13.7004
11	rs1562861	58166475	rs11559587	58247647	58207061	57.9767	1853.6	-16.7574
11	rs7950670	59176126	rs7931234	59247276	59211701	58.9813	1854.61	-17.6451
11	rs1582763	60254475	rs10792264	60318017	60286246	60.0559	1855.68	-19.9922
11	rs174548	61803876	rs7928792	61931016	61867446	61.6371	1857.26	-20.6817
11	rs3751117	64152580	rs524386	64817487	6.4485e+07	64.2547	1859.88	-20.128
11	rs4930243	68732406	rs4930263	69079537	6.8906e+07	68.6756	1864.3	-19.8589
11	rs7127129	70181807	rs11236856	70614646	7.03982e+07	70.1679	1865.8	-20.3033
11	rs11220	73870498	rs3741139	73900475	7.38855e+07	73.6551	1869.28	-19.1163
11	rs10899024	74647637	rs11236188	74653685	74650661	74.4203	1870.05	-19.5838
11	rs531117	75745089	rs667534	76094840	7.592e+07	75.6896	1871.32	-15.5898
11	rs2156863	77266447	rs2602461	77405263	77335855	77.1055	1872.73	-13.4946
11	rs10899456	78289109	rs12285681	78578323	78433716	78.2033	1873.83	-16.0436
11	rs9667214	79110900	rs483089	79154617	7.91328e+07	78.9024	1874.53	-15.9791
11	rs4945362	79624306	rs561832	79661345	7.96428e+07	79.4125	1875.04	-15.0582
11	rs1528632	80122243	rs11231954	80123766	8.0123e+07	79.8926	1875.52	-14.9828
11	rs1917858	80691343	rs1917857	80691598	8.06915e+07	80.4611	1876.09	-15.8662
11	rs2199021	81270989	rs4944292	81329297	81300143	81.0698	1876.7	-15.294
11	rs7935732	81605834	rs1459952	81871697	8.17388e+07	81.5084	1877.14	-15.1936
11	rs11825381	83080171	rs1151243	83265369	83172770	82.9424	1878.57	-16.2618
11	rs11600512	83877394	rs17146322	83890233	8.38838e+07	83.6534	1879.28	-15.1677
11	rs471786	85281595	rs473968	85299538	8.52906e+07	85.0602	1880.69	-13.1847
11	rs601646	86462523	rs638492	86506719	86484621	86.2543	1881.88	-12.4047
11	rs2512337	87114827	rs2048973	87128055	87121441	86.8911	1882.52	-12.683
11	rs7117839	87282188	rs10898674	87338389	8.73103e+07	87.0799	1882.71	-12.6728
11	rs16913587	88169722	rs3862358	88203022	88186372	87.956	1883.58	-12.0715
11	rs1391873	88696751	rs6483397	88722210	8.87095e+07	88.4791	1884.11	-12.0296
11	rs7122533	90246910	rs562160	90514570	90380740	90.1504	1885.78	-12.0028
11	rs11019293	91134659	rs6483110	91313953	91224306	90.9939	1886.62	-11.9917
11	rs12184451	92033596	rs12363443	92033943	9.20338e+07	91.8034	1887.43	-11.9659
11	rs2608214	93415499	rs2658778	93415782	9.34156e+07	93.1853	1888.81	-12.47
11	rs4753597	94367092	rs10831227	94422411	9.43948e+07	94.1644	1889.79	-12.5923
11	rs333027	94852748	rs2400000	94952136	94902442	94.6721	1890.3	-12.6592
11	rs1893687	95509039	rs7127003	95544068	9.55266e+07	95.2962	1890.92	-12.6964
11	rs4542372	95973612	rs1939483	96047287	9.60104e+07	95.7801	1891.41	-12.6867
11	rs7119456	96701887	rs3019692	96730256	9.67161e+07	96.4857	1892.11	-12.676
11	rs605736	97622458	rs7950952	97742785	9.76826e+07	97.4523	1893.08	-11.5054
11	rs11213574	98001056	rs626360	98105711	9.80534e+07	97.823	1893.45	-11.8723
11	rs2435569	98669148	rs2512821	98691663	9.86804e+07	98.45	1894.08	-13.5111
11	rs599197	99650324	rs599851	99664918	99657621	99.4273	1895.05	-12.6453
11	rs569575	100296262	rs10894964	100447443	1.00372e+08	100.141	1895.77	-12.5944
11	rs1938858	101626406	rs4754017	101672204	101649305	101.419	1897.05	-12.7611
11	rs1365330	102130952	rs751547	102598186	102364569	102.134	1897.76	-12.6656
11	rs1877756	103397463	rs581977	103447601	103422532	103.192	1898.82	-12.1432
11	rs1681464	104141928	rs10895653	104335608	104238768	104.008	1899.64	-11.3769
11	rs7103752	105520176	rs10895849	105639466	105579821	105.35	1900.98	-11.7552
11	rs1512432	106362111	rs1940386	106833524	1.06598e+08	106.367	1902	-12.5349
11	rs502318	107546268	rs595138	107671093	1.07609e+08	107.378	1903.01	-11.7705
11	rs419716	108350372	rs227041	108352074	108351223	108.121	1903.75	-12.4352
11	rs1396915	109043656	rs11212873	109044003	1.09044e+08	108.814	1904.44	-12.5801
11	rs10891034	109916588	rs4388918	110601306	110258947	110.029	1905.66	-12.5997
11	rs883326	111389477	rs7110180	111449004	1.11419e+08	111.189	1906.82	-13.2805
11	rs10431070	112908988	rs600964	113279328	113094158	112.864	1908.49	-13.4851
11	rs17116456	114129747	rs659120	114170166	1.1415e+08	113.92	1909.55	-13.5793
11	rs10891692	114522930	rs1350069	114552082	114537506	114.307	1909.93	-13.5663
11	rs3133435	115573699	rs867272	115677812	1.15626e+08	115.395	1911.02	-14.4914
11	rs10431079	116569961	rs6589566	116781707	116675834	116.445	1912.07	-18.0938
11	rs948107	117860928	rs12224796	117906104	117883516	117.653	1913.28	-17.8285
11	rs20493	120086807	rs1787027	120096953	120091880	119.862	1915.49	-17.9886
11	rs499804	120982252	rs11218108	121008207	1.20995e+08	120.765	1916.39	-19.0331
11	rs11218343	121564878	rs2282649	121608249	1.21587e+08	121.356	1916.98	-19.5847
11	rs11218575	122283868	rs10502250	122532755	1.22408e+08	122.178	1917.81	-19.4499
11	rs7115792	123261937	rs10893019	123347120	1.23305e+08	123.074	1918.7	-18.0078
11	rs10750256	124008356	rs11219435	124070879	1.2404e+08	123.809	1919.44	-17.9314
11	rs2466706	124251506	rs10893206	124304978	124278242	124.048	1919.68	-17.9479
11	rs7116907	124932200	rs687459	125122304	125027252	124.797	1920.42	-17.4158
11	rs10893523	126486987	rs11220556	126609695	126548341	126.318	1921.95	-17.8169
11	rs11220796	127137283	rs11220802	127143915	127140599	126.91	1922.54	-17.8808
11	rs2116330	127494633	rs1431569	127529135	127511884	127.281	1922.91	-17.8685
11	rs651213	128818525	rs17137982	128852295	128835410	128.605	1924.23	-17.929
11	rs691197	129749225	rs10894147	129828961	129789093	129.559	1925.19	-17.5967
11	rs6421609	130892162	rs10750459	131033687	1.30963e+08	130.733	1926.36	-17.7116
11	rs414864	131522129	rs374598	131536084	1.31529e+08	131.299	1926.93	-16.9527
11	rs7106072	132127836	rs10894532	132290919	1.32209e+08	131.979	1927.61	-16.561
11	rs10894614	132815572	rs4572146	132954579	1.32885e+08	132.655	1928.28	-18.6455
11	rs11223560	133691504	rs524588	134007658	133849581	133.619	1929.25	-18.8378
12	rs7301422	338585	rs4980945	586884	462734	0.2968	1930.41	-13.2872
12	rs12423277	2205153	rs10848635	2207029	2206091	2.0402	1932.16	-10.9587
12	rs10848821	3188865	rs1002284	3222508	3.20569e+06	3.0398	1933.16	-11.3332
12	rs1860357	3933368	rs12229320	4125655	4.02951e+06	3.8636	1933.98	-15.5327
12	rs797925	5095151	rs11615654	5165605	5130378	4.9645	1935.08	-16.5343
12	rs10774369	5711512	rs4764597	5874731	5.79312e+06	5.6272	1935.74	-16.1435
12	rs7953031	7490189	rs17791321	7570012	7.5301e+06	7.3642	1937.48	-15.4095
12	rs10770850	8548199	rs4076219	8564696	8.55645e+06	8.3905	1938.51	-15.4852
12	rs11052372	9679363	rs10772079	9721798	9.70058e+06	9.5347	1939.65	-14.2226
12	rs2617170	10408358	rs10492349	10638229	1.05233e+07	10.3574	1940.47	-11.9806
12	rs2416671	11433999	rs10772498	11695559	11564779	11.3989	1941.51	-13.6024
12	rs4763870	12749077	rs17315459	12834040	1.27916e+07	12.6257	1942.74	-17.1451
12	rs7970177	13586054	rs12371702	13702443	1.36442e+07	13.4783	1943.59	-17.1758
12	rs2041900	15046764	rs11056373	15151011	1.50989e+07	14.933	1945.05	-18.5789
12	rs1671459	16120071	rs1671463	16120681	16120376	15.9545	1946.07	-16.3698
12	rs2058799	16590283	rs404091	16719383	16654833	16.4889	1946.6	-15.0505
12	rs10840701	17394014	rs1163929	17449938	17421976	17.2561	1947.37	-14.8007
12	rs12825178	18541395	rs11044173	18542295	18541845	18.3759	1948.49	-14.6685
12	rs10770419	19017160	rs1399473	19070021	1.90436e+07	18.8777	1948.99	-14.7332
12	rs941223	19868191	rs10841413	19952960	1.99106e+07	19.7447	1949.86	-14.5609
12	rs1515768	20841551	rs2417876	20995803	20918677	20.7528	1950.87	-14.5987
12	rs7954395	21575326	rs9668454	21816502	21695914	21.53	1951.65	-16.1509
12	rs7316156	23009356	rs10842106	23067361	2.30384e+07	22.8725	1952.99	-17.7142
12	rs574115	24339559	rs534831	24356653	24348106	24.1822	1954.3	-18.0202
12	rs12587	25205894	rs712	25209618	25207756	25.0419	1955.16	-18.581
12	rs10505968	25492883	rs16929973	26056581	25774732	25.6088	1955.72	-17.6496
12	rs12424645	26690693	rs2306547	26724952	2.67078e+07	26.5419	1956.66	-17.1523
12	rs10771414	28241369	rs10506031	28379061	28310215	28.1443	1958.26	-18.0331
12	rs4931108	28849117	rs11049887	28869118	2.88591e+07	28.6932	1958.81	-18.2743
12	rs7294598	29379056	rs822874	29502101	2.94406e+07	29.2747	1959.39	-18.0529
12	rs17449794	30004151	rs10219620	30111235	30057693	29.8918	1960.01	-16.6856
12	rs11050927	30496065	rs3910561	30647106	3.05716e+07	30.4057	1960.52	-15.4585
12	rs1025624	31253973	rs7954012	31751324	3.15026e+07	31.3367	1961.45	-14.1456
12	rs11052223	32769072	rs2124152	32817643	3.27934e+07	32.6275	1962.74	-12.4686
12	rs1379534	33180133	rs12297690	33181020	3.31806e+07	33.0147	1963.13	-12.545
12	rs2892711	33627200	rs11052798	33627411	3.36273e+07	33.4614	1963.58	-13.7982
12	rs2653740	38623281	rs2730948	38651526	3.86374e+07	38.4715	1968.59	-14.0476
12	rs10878199	40173801	rs1491940	40204542	4.01892e+07	40.0233	1970.14	-18.2001
12	rs10879971	41292295	rs10161329	41302320	4.12973e+07	41.1314	1971.25	-16.2581
12	rs725527	41538636	rs452257	41606685	4.15727e+07	41.4068	1971.52	-18.287
12	rs6582406	42608626	rs7310177	42643877	4.26263e+07	42.4604	1972.58	-18.7992
12	rs10880696	44841206	rs17095204	44890620	44865913	44.7	1974.82	-14.7261
12	rs11183287	46016350	rs11525671	46058192	46037271	45.8714	1975.99	-13.9413
12	rs2287468	46723376	rs7954772	46824157	4.67738e+07	46.6079	1976.72	-15.0923
12	rs7307902	47529233	rs7971524	47541537	47535385	47.3695	1977.48	-12.8047
12	rs10875990	49978243	rs11169479	50528553	50253398	50.0875	1980.2	-9.78138
12	rs10506301	51374880	rs9795910	51401839	5.13884e+07	51.2225	1981.34	-10.1573
12	rs7969089	52452306	rs447003	52454608	52453457	52.2876	1982.4	-10.7439
12	rs1609474	53283030	rs10876447	53377157	5.33301e+07	53.1642	1983.28	-11.5551
12	rs7978952	55003859	rs10876688	55008839	55006349	54.8404	1984.96	-13.827
12	rs10747787	57866874	rs4237845	57908653	5.78878e+07	57.7219	1987.84	-16.9602
12	rs2653867	58127308	rs12303970	58245354	58186331	58.0204	1988.14	-18.0532
12	rs3913017	58462069	rs11172630	58481098	5.84716e+07	58.3057	1988.42	-19.3562
12	rs6581355	60937441	rs10747917	61141465	61039453	60.8736	1990.99	-24.3706
12	rs348680	62041542	rs9669425	62047799	6.20447e+07	61.8788	1991.99	-24.5235
12	rs11174770	63086416	rs4763076	63284154	63185285	63.0194	1993.13	-23.2077
12	rs10878178	64492171	rs6581576	64533532	6.45129e+07	64.347	1994.46	-22.7561
12	rs11175907	65751102	rs7977722	65757085	6.57541e+07	65.5882	1995.7	-22.2229
12	rs4913506	66851498	rs11176459	66860114	66855806	66.6899	1996.81	-23.4412
12	rs2906850	67950432	rs12423194	68020387	6.79854e+07	67.8195	1997.93	-23.5164
12	rs4913454	68485762	rs2546513	68714668	68600215	68.4343	1998.55	-23.1964
12	rs775492	69678307	rs1240273	69900796	6.97896e+07	69.6237	1999.74	-20.9303
12	rs10506598	70622159	rs12304555	70953638	7.07879e+07	70.622	2000.74	-20.3121
12	rs10082992	72432913	rs623405	72434635	72433774	72.2679	2002.38	-22.6774
12	rs11104727	77318540	rs10858767	77377233	7.73479e+07	77.182	2007.3	-24.951
12	rs11109814	78448785	rs7136015	78451994	7.84504e+07	78.2845	2008.4	-23.5937
12	rs10778731	80369544	rs6539502	80369630	80369587	80.2037	2010.32	-20.9875
12	rs17008872	81666906	rs2163903	81960503	8.18137e+07	81.6478	2011.76	-22.0332
12	rs7959848	83352227	rs11115759	83370671	83361449	83.1955	2013.31	-21.8763
12	rs10858667	87930449	rs4842620	88452442	8.81914e+07	88.0255	2018.14	-24.1877
12	rs10506981	90167531	rs722459	90273897	90220714	90.0548	2020.17	-24.3366
12	rs2408367	90734804	rs12820238	90962263	9.08485e+07	90.6826	2020.8	-25.0938
12	rs10083048	91944052	rs10777365	91959943	9.1952e+07	91.7861	2021.9	-25.7101
12	rs7980502	92522667	rs4760382	93056380	9.27895e+07	92.6236	2022.74	-25.4752
12	rs11107399	94098157	rs9651947	94098779	94098468	93.9326	2024.05	-25.8197
12	rs2008023	94766379	rs4761670	94806067	94786223	94.6203	2024.74	-25.6879
12	rs6538679	95886609	rs2268518	95988924	9.59378e+07	95.7719	2025.89	-20.9107
12	rs4403845	96734867	rs11108661	96735067	96734967	96.5691	2026.68	-20.3115
12	rs759572	97089257	rs17026523	97158353	97123805	96.9579	2027.07	-20.0868
12	rs1580921	98170166	rs1842329	98170438	98170302	98.0044	2028.12	-20.9292
12	rs4237909	99210825	rs10777965	99232775	99221800	99.0559	2029.17	-22.5541
12	rs10507116	100425284	rs11110397	100504869	1.00465e+08	100.299	2030.41	-25.2772
12	rs583825	101074085	rs10860680	101120855	101097470	100.932	2031.05	-26.3435
12	rs6539020	101914412	rs1520223	102332560	102123486	101.958	2032.07	-24.0186
12	rs7131780	102804235	rs1879251	103072188	1.02938e+08	102.772	2032.89	-23.3804
12	rs12298824	103474920	rs1582876	103638296	103556608	103.391	2033.51	-21.2315
12	rs4135079	103975032	rs4135087	103977447	1.03976e+08	103.81	2033.93	-22.6434
12	rs2463017	104778142	rs10861282	104865466	104821804	104.656	2034.77	-24.4672
12	rs10778434	105720085	rs10732669	105774657	105747371	105.582	2035.7	-26.8616
12	rs2649712	106195880	rs2252685	106349099	1.06272e+08	106.107	2036.22	-24.913
12	rs10861779	107766987	rs11113475	107782356	1.07775e+08	107.609	2037.72	-23.057
12	rs11113899	108458074	rs1642037	109131589	1.08795e+08	108.629	2038.74	-23.9339
12	rs886125	110927520	rs4766553	111196477	1.11062e+08	110.896	2041.01	-23.5807
12	rs7958347	112887256	rs2240185	113006312	112946784	112.781	2042.9	-24.4604
12	rs1896017	114293497	rs10744820	114330322	1.14312e+08	114.146	2044.26	-25.3049
12	rs16945728	115537315	rs1498763	115537985	115537650	115.372	2045.49	-24.5431
12	rs9300329	115863689	rs11067914	116125642	1.15995e+08	115.829	2045.94	-24.0868
12	rs10850833	117482889	rs1104831	117486757	117484823	117.319	2047.43	-24.1829
12	rs1726407	118145921	rs7966814	118437671	118291796	118.126	2048.24	-25.3234
12	rs2727732	119295895	rs529501	119488444	1.19392e+08	119.226	2049.34	-16.719
12	rs3213572	120767275	rs674021	120810781	120789028	120.623	2050.74	-13.7396
12	rs7976046	124241910	rs10161259	124265184	124253547	124.088	2054.2	-12.8456
12	rs11057826	124818007	rs10773111	124848409	124833208	124.667	2054.78	-15.3246
12	rs4765328	126065812	rs10773231	126075689	1.26071e+08	125.905	2056.02	-17.921
12	rs10744260	126464026	rs7957995	126576856	126520441	126.355	2056.47	-22.972
12	rs4426172	127474188	rs7312143	127563868	127519028	127.353	2057.47	-25.3683
12	rs4761031	127918929	rs12319250	128051594	1.27985e+08	127.819	2057.93	-24.8089
12	rs7963526	128749443	rs1059312	128794319	128771881	128.606	2058.72	-21.9587
12	rs1586393	129170964	rs1486631	129175790	129173377	129.007	2059.12	-18.154
12	rs4468386	129748352	rs4601826	129754921	1.29752e+08	129.586	2059.7	-18.3209
12	rs10848152	130577923	rs11061049	130644379	130611151	130.445	2060.56	-20.0366
12	rs7397555	131422593	rs7311365	131531427	131477010	131.311	2061.43	-19.1272
13	rs9509166	20333328	rs9552162	20368085	2.03507e+07	1.7126	2064.17	-17.3449
13	rs2585897	20824840	rs11841745	21009433	2.09171e+07	2.279	2064.73	-16.7184
13	rs7342452	22637805	rs3829357	23190961	22914383	4.2763	2066.73	-16.1764
13	rs2810709	23927444	rs9578659	23928879	2.39282e+07	5.29	2067.74	-18.7105
13	rs9511134	24194491	rs9551080	24203635	24199063	5.5609	2068.02	-18.7676
13	rs12429158	24825539	rs7333154	25021545	24923542	6.2854	2068.74	-18.4398
13	rs6491079	25645735	rs9578908	25693144	2.56694e+07	7.0313	2069.49	-17.7388
13	rs1927543	26858651	rs9581774	26893236	2.68759e+07	8.2378	2070.69	-18.377
13	rs9551377	27671043	rs2027576	27741481	27706262	9.0681	2071.52	-18.2054
13	rs7991637	29269796	rs4526858	29295279	2.92825e+07	10.6444	2073.1	-20.1869
13	rs4769778	29901713	rs634413	29941945	29921829	11.2837	2073.74	-23.16
13	rs9508716	30371989	rs1275189	30372154	3.03721e+07	11.734	2074.19	-22.8479
13	rs9576741	31680994	rs4943729	31778963	3.173e+07	13.0919	2075.55	-23.287
13	rs684492	33050208	rs684868	33050248	33050228	14.4121	2076.87	-23.4724
13	rs2296969	33966599	rs9598504	34046356	3.40065e+07	15.3684	2077.82	-22.5501
13	rs9315305	34698212	rs7999583	34796934	34747573	16.1095	2078.56	-23.338
13	rs7992752	35642521	rs6563147	35754892	3.56987e+07	17.0606	2079.52	-23.1695
13	rs2094135	36237967	rs748985	36255825	36246896	17.6088	2080.06	-21.8991
13	rs2025246	37446356	rs9603195	37460791	3.74536e+07	18.8155	2081.27	-21.8164
13	rs9576472	38198257	rs9315575	38402550	3.83004e+07	19.6623	2082.12	-21.0953
13	rs1945499	38892553	rs9566380	38936820	3.89147e+07	20.2766	2082.73	-22.4373
13	rs912044	39490309	rs1040961	39533871	39512090	20.874	2083.33	-22.8199
13	rs9576975	40278347	rs4426233	40366589	40322468	21.6843	2084.14	-22.2271
13	rs912423	42477668	rs9594780	42547337	4.25125e+07	23.8744	2086.33	-23.3652
13	rs7319813	43250305	rs9316014	43347625	43298965	24.6608	2087.12	-23.3881
13	rs7318147	43871017	rs3764147	43883789	43877403	25.2393	2087.69	-23.5012
13	rs7995617	44270699	rs1175211	44301661	44286180	25.6481	2088.1	-23.1027
13	rs4942447	45830820	rs9526114	45833902	45832361	27.1942	2089.65	-23.132
13	rs1980694	46806212	rs7996430	46812645	4.68094e+07	28.1713	2090.63	-24.8061
13	rs2802410	47136162	rs9567825	47290953	4.72136e+07	28.5754	2091.03	-25.4683
13	rs9568005	48122188	rs7318704	48132958	48127573	29.4895	2091.94	-24.7604
13	rs9568239	49530919	rs7333969	49549181	49540050	30.9019	2093.36	-25.1728
13	NA327	50187807	rs806326	50275400	5.02316e+07	31.5935	2094.05	-21.6214
13	rs7993686	51332942	rs512948	51800353	5.15666e+07	32.9285	2095.38	-20.4922
13	rs1342675	53354111	rs1036958	53367083	53360597	34.7225	2097.18	-20.9782
13	rs2104970	54029077	rs9536634	54104258	5.40667e+07	35.4285	2097.88	-20.3877
13	rs7983821	55190121	rs1338787	55216596	5.52034e+07	36.5652	2099.02	-20.3834
13	rs17052986	56279879	rs4885970	56429773	56354826	37.7167	2100.17	-17.3169
13	rs4884272	57002526	rs9569580	57014753	5.70086e+07	38.3705	2100.83	-17.322
13	rs4296159	57714368	rs17178205	57753712	57734040	39.0959	2101.55	-17.7907
13	rs7982110	59149295	rs1359900	59204829	59177062	40.5389	2102.99	-19.5335
13	rs17057467	59934110	rs2247217	59995241	5.99647e+07	41.3266	2103.78	-19.0568
13	rs3924162	62689787	rs1361468	63350271	63020029	44.3819	2106.84	-17.7266
13	rs272334	64114598	rs1876695	64145170	64129884	45.4918	2107.95	-17.2413
13	rs1832237	64764403	rs1407975	64764435	64764419	46.1263	2108.58	-18.9516
13	rs980907	66136811	rs4290370	66243074	6.61899e+07	47.5518	2110.01	-19.2367
13	rs9571588	66481838	rs9529081	66521753	6.65018e+07	47.8637	2110.32	-19.2416
13	rs17082313	67276435	rs9541072	67310338	6.72934e+07	48.6553	2111.11	-19.206
13	rs2325110	68175596	rs7338299	68285956	68230776	49.5927	2112.05	-19.1468
13	rs287398	68625852	rs9805502	68659887	6.86429e+07	50.0047	2112.46	-19.1323
13	rs2026393	69907355	rs2210451	69944221	69925788	51.2877	2113.74	-18.7806
13	rs868350	70544847	rs9529777	70564695	70554771	51.9166	2114.37	-19.0739
13	rs9572630	71052179	rs803764	71073344	7.10628e+07	52.4246	2114.88	-19.1857
13	rs936458	72018204	rs2244834	72050122	72034163	53.396	2115.85	-19.3726
13	rs9564920	72824807	rs9796066	72895195	72860001	54.2219	2116.68	-19.2514
13	rs9573215	73457195	rs1361058	73481096	7.34691e+07	54.831	2117.29	-19.3909
13	rs9543662	74491873	rs4885263	75027287	74759580	56.1215	2118.58	-19.0104
13	rs7317138	75932669	rs9573729	76052496	7.59926e+07	57.3545	2119.81	-18.9263
13	rs851255	76932300	rs851262	76934134	76933217	58.2951	2120.75	-18.2208
13	rs9318512	78077425	rs2481750	78080558	7.8079e+07	59.4409	2121.9	-19.5798
13	rs9601039	78433557	rs7329122	78439658	7.84366e+07	59.7985	2122.25	-19.1815
13	rs9565472	79182412	rs9574441	79595522	79388967	60.7508	2123.21	-18.5464
13	rs7983488	80562383	rs1539716	80563221	80562802	61.9247	2124.38	-19.1512
13	rs1577186	81508567	rs4456389	81906466	8.17075e+07	63.0694	2125.52	-18.5755
13	rs954756	82434131	rs1335842	82443595	82438863	63.8007	2126.26	-18.6528
13	rs7334521	83413231	rs9531514	83768720	8.3591e+07	64.9529	2127.41	-23.6261
13	rs2485250	84977327	rs7327118	84992610	8.4985e+07	66.3468	2128.8	-23.2803
13	rs2497410	85273866	rs1984044	85310236	85292051	66.6539	2129.11	-24.6838
13	rs9566093	85762556	rs652258	85770405	8.57665e+07	67.1284	2129.58	-23.5791
13	rs7320670	86518575	rs11069911	86533081	86525828	67.8877	2130.34	-20.2896
13	rs926016	87016706	rs9524392	87059265	8.7038e+07	68.3999	2130.85	-18.7512
13	rs7339189	88240852	rs9301207	88362711	8.83018e+07	69.6637	2132.12	-25.2725
13	rs2807213	88908238	rs4773426	89014650	88961444	70.3233	2132.78	-24.8083
13	rs913229	89610543	rs17549082	89616485	89613514	70.9754	2133.43	-24.8996
13	rs9589025	90847707	rs12583307	90884008	9.08659e+07	72.2277	2134.68	-24.6127
13	rs7318687	91441816	rs4773630	91442720	91442268	72.8041	2135.26	-24.9672
13	rs3783054	91756251	rs9515971	91771955	91764103	73.126	2135.58	-23.2098
13	rs7987342	92049695	rs9556151	92140661	92095178	73.4571	2135.91	-23.4827
13	rs6492627	92766101	rs729992	92888330	9.28272e+07	74.1891	2136.64	-22.1511
13	rs8001061	93301245	rs9301878	93391019	93346132	74.708	2137.16	-18.961
13	rs9561561	94433163	rs9301972	94512296	9.44727e+07	75.8346	2138.29	-18.9501
13	rs4238314	95366292	rs2066033	95442527	9.54044e+07	76.7663	2139.22	-15.7551
13	rs11069240	96385779	rs12866071	96443987	96414883	77.7768	2140.23	-15.1668
13	rs17190203	97359612	rs4771996	97401538	97380575	78.7425	2141.2	-16.8377
13	rs9554507	98777011	rs9554508	98777406	9.87772e+07	80.1391	2142.59	-17.4015
13	rs2182885	99202870	rs9513584	99224027	9.92134e+07	80.5753	2143.03	-17.5363
13	rs7334071	99878957	rs7991210	100099651	99989304	81.3512	2143.81	-17.0531
13	rs1283142	100740010	rs938527	100772483	1.00756e+08	82.1181	2144.57	-17.1567
13	rs4771391	101321812	rs3858788	101349170	101335491	82.6974	2145.15	-17.3673
13	rs9557761	101946819	rs9518615	102040647	101993733	83.3556	2145.81	-17.939
13	rs614988	102670412	rs655209	102679582	102674997	84.0369	2146.49	-21.1504
13	rs7329787	105534128	rs1642687	105597472	105565800	86.9277	2149.38	-21.2521
13	rs9520691	108006209	rs11069725	108236565	108121387	89.4833	2151.94	-21.3964
13	rs9587632	108628587	rs4291792	108671264	1.0865e+08	90.0118	2152.47	-22.2148
13	rs3842945	108982462	rs277853	109071912	109027187	90.3891	2152.84	-21.0804
13	rs4238270	109817681	rs1014677	109912218	1.09865e+08	91.2268	2153.68	-20.3526
13	rs9521720	110365662	rs7318424	110369276	110367469	91.7293	2154.18	-20.1821
13	rs997702	111483820	rs7324250	111516530	111500175	92.8621	2155.32	-19.7309
13	rs9549540	112545562	rs7339052	112571094	112558328	93.9202	2156.37	-18.4894
13	rs9590464	114158410	rs9805813	114279784	114219097	95.581	2158.04	-16.5577
14	rs17103790	20205826	rs1243630	20575735	2.03908e+07	0.5261	2158.52	-14.1493
14	rs12436422	21659410	rs7143791	21769881	2.17146e+07	1.8499	2159.84	-22.2286
14	rs2242540	21942429	rs7147676	22126488	2.20345e+07	2.1698	2160.16	-24.7295
14	rs7154849	24657136	rs854379	24800952	24729044	4.8643	2162.86	-23.3491
14	rs1958375	25157181	rs17243139	25230877	25194029	5.3293	2163.32	-22.6536
14	rs2145512	25706790	rs7144797	25790783	2.57488e+07	5.8841	2163.88	-23.251
14	rs17112101	27014194	rs202976	27269835	2.7142e+07	7.2773	2165.27	-19.7475
14	rs12887727	28580427	rs722200	28602588	2.85915e+07	8.7268	2166.72	-19.1065
14	rs225885	30002781	rs718545	30020417	30011599	10.1469	2168.14	-19.4073
14	rs11850273	31458725	rs2378931	31503083	31480904	11.6162	2169.61	-18.7229
14	rs3920543	32923404	rs1279214	32977936	32950670	13.086	2171.08	-17.587
14	rs243291	33238781	rs17100427	33240055	33239418	13.3747	2171.37	-17.5962
14	rs4982107	33713896	rs10152106	33736437	3.37252e+07	13.8605	2171.85	-17.3855
14	rs7342504	34820911	rs10136059	34960119	34890515	15.0258	2173.02	-17.549
14	rs1467794	36097617	rs10498332	36102348	3.61e+07	16.2353	2174.23	-22.5478
14	rs8010306	36680955	rs9322964	36690105	36685530	16.8208	2174.81	-24.8482
14	rs7149939	37222912	rs2006729	37398080	37310496	17.4458	2175.44	-23.7534
14	rs10129945	38690515	rs2415505	38735276	3.87129e+07	18.8482	2176.84	-23.5574
14	rs7151877	39853504	rs2070332	40032783	3.99431e+07	20.0784	2178.07	-23.7737
14	rs10083519	40635618	rs3985213	40657581	4.06466e+07	20.7819	2178.77	-24.4867
14	rs6572091	41417406	rs17112319	41850378	41633892	21.7692	2179.76	-23.4356
14	rs2154001	43082805	rs2455974	43090904	4.30869e+07	23.2222	2181.21	-23.7743
14	rs2146228	43985743	rs11849451	43997986	4.39919e+07	24.1272	2182.12	-23.5406
14	rs8008426	45605427	rs17116399	45736230	4.56708e+07	25.8061	2183.8	-21.9679
14	rs1011865	46058875	rs1742669	46066857	46062866	26.1982	2184.19	-21.7193
14	rs8007475	47256145	rs17118371	47344250	4.73002e+07	27.4355	2185.43	-22.311
14	rs12881028	48006125	rs7151968	48132233	48069179	28.2045	2186.2	-23.5377
14	rs1980562	49196925	rs1956083	49198690	4.91978e+07	29.3331	2187.33	-23.5717
14	rs7141328	50100411	rs3759595	50232900	5.01667e+07	30.302	2188.29	-23.9547
14	rs1014990	50778402	rs7145411	50796695	5.07875e+07	30.9229	2188.92	-22.8985
14	rs7158738	51857187	rs2357442	52141249	51999218	32.1345	2190.13	-19.2388
14	rs10162386	53339759	rs7152983	53340085	53339922	33.4752	2191.47	-18.9719
14	rs12323774	54599791	rs8011497	54599814	5.45998e+07	34.7351	2192.73	-17.1706
14	rs11851435	55454843	rs946065	55466201	55460522	35.5958	2193.59	-17.3053
14	rs241557	56083702	rs7153447	56098554	56091128	36.2264	2194.22	-16.9054
14	rs709976	56930766	rs709998	56960077	5.69454e+07	37.0807	2195.07	-17.0524
14	rs17094208	58010606	rs12884702	58088611	5.80496e+07	38.1849	2196.18	-15.9402
14	rs1254315	60430061	rs8008796	60460530	6.04453e+07	40.5806	2198.57	-16.2925
14	rs17098978	61625893	rs2784507	61972795	61799344	41.9346	2199.93	-16.9987
14	rs2226238	62371558	rs11625453	62465224	62418391	42.5537	2200.55	-17.0376
14	rs1950989	63028499	rs10130015	63032177	63030338	43.1656	2201.16	-16.7136
14	rs10873172	63923312	rs7159878	63999966	63961639	44.0969	2202.09	-16.5289
14	rs4899173	65326450	rs10138671	65393374	65359912	45.4952	2203.49	-16.0135
14	rs1457432	66398381	rs10133641	66574722	6.64866e+07	46.6219	2204.61	-14.8755
14	rs1956528	68322251	rs7150988	68326987	68324619	48.4599	2206.45	-16.7942
14	rs12100668	69326758	rs7157956	69948528	69637643	49.7729	2207.77	-16.7467
14	rs8007026	70997667	rs7158714	71163545	71080606	51.2159	2209.21	-16.6556
14	rs7160372	76350033	rs4344663	76385056	7.63675e+07	56.5028	2214.49	-16.9117
14	rs8016447	77755725	rs11159290	77823351	77789538	57.9248	2215.92	-16.569
14	rs150568	78822180	rs31420	78963588	78892884	59.0282	2217.02	-16.2121
14	rs8009555	80208171	rs1907526	80221536	8.02149e+07	60.3502	2218.34	-17.1456
14	rs2075177	81092877	rs3783942	81108615	81100746	61.236	2219.23	-19.9052
14	rs10144608	81768101	rs8019475	81804897	81786499	61.9218	2219.91	-22.0929
14	rs10131468	82599694	rs4899811	82775557	8.26876e+07	62.8229	2220.82	-18.9019
14	rs1007383	83550794	rs17118908	83659783	8.36053e+07	63.7406	2221.73	-16.4594
14	rs1622029	84161707	rs4144365	84227633	84194670	64.33	2222.32	-16.4031
14	rs1483065	84844447	rs10129406	85032533	84938490	65.0738	2223.07	-15.9638
14	rs1125597	85800590	rs1022849	85801199	8.58009e+07	65.9362	2223.93	-15.9116
14	rs10484107	86500107	rs17122601	86658226	8.65792e+07	66.7145	2224.71	-16.2119
14	rs989275	88050500	rs4899940	88087524	88069012	68.2043	2226.2	-16.0547
14	rs957722	89182800	rs759363	89292797	8.92378e+07	69.3731	2227.37	-19.6827
14	rs1286947	89883753	rs1286920	90073315	89978534	70.1138	2228.11	-25.8281
14	rs715864	91580293	rs17565434	91725735	91653014	71.7883	2229.78	-26.8133
14	rs9323877	92467925	rs10141449	92552222	9.25101e+07	72.6454	2230.64	-26.3285
14	rs35410336	93782744	rs8020379	93848970	93815857	73.9512	2231.94	-20.7133
14	rs11627641	94441307	rs4905203	94441907	94441607	74.5769	2232.57	-20.2498
14	rs10136944	95393950	rs86990	95522871	9.54584e+07	75.5937	2233.59	-17.9719
14	rs945033	96273745	rs10130335	96390242	9.6332e+07	76.4673	2234.46	-16.5437
14	rs10141803	98636285	rs7147549	98683386	9.86598e+07	78.7951	2236.79	-17.5412
14	rs944122	99011693	rs1257667	99024536	9.90181e+07	79.1534	2237.15	-17.3323
14	rs3918094	99504957	rs8015109	99561643	99533300	79.6686	2237.66	-17.1131
14	rs7146460	100895541	rs4906040	101093953	100994747	81.1301	2239.12	-16.2681
14	rs2771372	103214479	rs2763549	103214735	103214607	83.3499	2241.34	-14.3337
14	rs4906451	104339195	rs7146045	104449046	1.04394e+08	84.5294	2242.52	-13.0665
15	rs11854399	22123143	rs12592513	22144821	22133982	0.8671	2245.3	-16.8802
15	rs2169123	23881164	rs12591922	23899811	2.38905e+07	2.6236	2247.06	-19.5664
15	rs6576426	25458416	rs4906719	25502430	25480423	4.2136	2248.65	-19.5267
15	rs10873626	26362340	rs1346263	26390101	2.63762e+07	5.1094	2249.55	-19.3924
15	rs902272	28944472	rs937052	29113172	29028822	7.762	2252.2	-17.4049
15	rs7174211	31345793	rs7173874	31522264	3.1434e+07	10.1672	2254.6	-17.2998
15	rs12914734	32709063	rs1258725	32769558	3.27393e+07	11.4725	2255.91	-18.8748
15	rs11072440	33403912	rs12324605	33487917	3.34459e+07	12.1791	2256.62	-17.595
15	rs8038713	33984788	rs11635964	34194715	3.40898e+07	12.8229	2257.26	-18.5295
15	rs11631393	35495493	rs1443814	35537880	3.55167e+07	14.2498	2258.69	-19.4291
15	rs789774	35927776	rs12902600	36372507	3.61501e+07	14.8833	2259.32	-14.8327
15	rs4924176	37596648	rs7174609	37606552	37601600	16.3348	2260.77	-13.2262
15	rs11858412	38870043	rs1433894	38907830	3.88889e+07	17.6221	2262.06	-12.6954
15	rs16969386	39617851	rs1004740	39626207	39622029	18.3552	2262.79	-14.845
15	rs4923872	40492086	rs16971222	40920067	4.07061e+07	19.4392	2263.88	-17.2014
15	rs1706828	45217126	rs16946803	45673243	4.54452e+07	24.1783	2268.61	-16.1831
15	rs996215	46497624	rs8027451	46578136	46537880	25.271	2269.71	-15.8772
15	rs281291	47390231	rs281302	47394465	47392348	26.1255	2270.56	-16.2493
15	rs16960493	48017250	rs1365453	48050409	4.80338e+07	26.767	2271.2	-17.5854
15	rs1007662	48923112	rs2899427	49066413	4.89948e+07	27.7279	2272.16	-17.8366
15	rs8023809	49905459	rs11070739	49964182	4.99348e+07	28.668	2273.1	-16.3573
15	rs2470173	51378373	rs2459396	51396799	51387586	30.1207	2274.56	-15.563
15	rs10851522	52663042	rs8034032	52697299	5.26802e+07	31.4133	2275.85	-17.3775
15	rs3899166	53132414	rs10518720	53375358	53253886	31.987	2276.42	-17.7538
15	rs16974125	54131864	rs11856476	54234813	5.41833e+07	32.9165	2277.35	-18.0922
15	rs1354102	54731795	rs11071127	54799920	5.47659e+07	33.499	2277.94	-18.7622
15	rs10518824	55867578	rs10518828	55907514	55887546	34.6207	2279.06	-18.7436
15	rs6493894	56840395	rs2703580	57060836	5.69506e+07	35.6838	2280.12	-18.9261
15	rs937253	57617806	rs1559776	57667430	57642618	36.3758	2280.81	-19.3972
15	rs2414542	58164950	rs3784254	58179680	58172315	36.9055	2281.34	-20.2121
15	rs12440901	59209239	rs28890483	59426970	5.93181e+07	38.0513	2282.49	-19.7496
15	rs11635094	60288072	rs12906255	60304747	6.02964e+07	39.0296	2283.47	-19.7583
15	rs10519107	61034677	rs809736	61037589	61036133	39.7693	2284.21	-16.6242
15	rs4369599	61514675	rs11071613	61544933	61529804	40.263	2284.7	-16.4562
15	rs8034216	61995329	rs10851710	62135475	62065402	40.7986	2285.23	-15.3154
15	rs6494384	63033408	rs4146472	64008742	63521075	42.2542	2286.69	-14.3906
15	rs7181304	66233917	rs4776811	66649815	66441866	45.175	2289.61	-14.4184
15	rs7169664	67212728	rs7178975	67325063	6.72689e+07	46.0021	2290.44	-14.8221
15	rs898577	68413358	rs12915814	68433820	68423589	47.1568	2291.59	-10.415
15	rs4632084	69757085	rs12911453	69879709	69818397	48.5516	2292.99	-11.2131
15	rs1512193	70396583	rs10518929	71002853	70699718	49.4329	2293.87	-12.7435
15	rs12914971	72303230	rs16957293	72771178	72537204	51.2704	2295.71	-8.49686
15	rs11072430	73689360	rs4393525	73912367	7.38009e+07	52.534	2296.97	-6.01419
15	rs1568083	76378575	rs11855644	76670614	7.65246e+07	55.2578	2299.69	-5.97244
15	rs2241885	78017211	rs8030999	78019001	78018106	56.7513	2301.19	-9.7737
15	rs3893350	79681292	rs16971261	79704284	79692788	58.426	2302.86	-7.38008
15	rs16972780	81173638	rs12324896	81199508	81186573	59.9197	2304.36	-2.51006
15	rs17158132	83010954	rs10520581	83532311	8.32716e+07	62.0048	2306.44	0.95424
15	rs8029576	85351566	rs8041467	85576770	85464168	64.1973	2308.63	1.34014
15	rs1845931	86091730	rs903971	86277508	86184619	64.9178	2309.35	3.60098
15	rs1473258	87053114	rs2133571	87117849	8.70855e+07	65.8186	2310.25	4.84727
15	rs4887329	87821199	rs920067	87847286	8.78342e+07	66.5674	2311	4.84635
15	rs4399516	89614949	rs8024110	90404221	90009585	68.7427	2313.18	3.06074
15	rs4360905	91880433	rs8035436	91888695	91884564	70.6177	2315.05	0.86537
15	rs936925	92375355	rs35070516	92607968	9.24917e+07	71.2248	2315.66	-1.1096
15	rs17544372	93672948	rs4290432	93691378	93682163	72.4153	2316.85	-11.9715
15	rs2170057	94126737	rs1479835	94132313	94129525	72.8627	2317.3	-14.5834
15	rs1368839	94417126	rs4984349	94550440	94483783	73.2169	2317.65	-14.0182
15	rs1424741	95451202	rs1364559	95487948	95469575	74.2027	2318.64	-16.9184
15	rs11073531	97257376	rs4965177	97367123	9.73122e+07	76.0454	2320.48	-18.1485
15	rs7181703	98380895	rs12591669	98494578	9.84377e+07	77.1709	2321.61	-18.2032
15	rs11858067	99364066	rs11632922	99551238	99457652	78.1908	2322.63	-18.5855
15	rs4357923	100988913	rs12591826	101107422	1.01048e+08	79.7813	2324.22	-21.3137
16	rs4984954	881686	rs4984990	938889	910288	0.3177	2324.87	-17.0226
16	rs17256183	3944695	rs233634	4158246	4.05147e+06	3.4589	2328.01	-19.8683
16	rs4786684	5433426	rs11639793	5548465	5.49095e+06	4.8983	2329.45	-21.8148
16	rs9302807	5757580	rs10852665	5783067	5.77032e+06	5.1777	2329.73	-22.539
16	rs35779952	6075173	rs1463243	6131343	6103258	5.5106	2330.06	-22.3253
16	rs12922602	6592791	rs4786899	6642979	6617885	6.0253	2330.57	-19.1
16	rs2035247	7019055	rs7191322	7031961	7025508	6.4329	2330.98	-22.2595
16	rs9929993	7614873	rs7204945	7618394	7.61663e+06	7.024	2331.57	-22.2657
16	rs1532926	8023916	rs3112660	8040205	8.03206e+06	7.4395	2331.99	-22.5038
16	rs30781	8890412	rs1347580	8905691	8.89805e+06	8.3054	2332.85	-22.5487
16	rs1900718	10112795	rs16957046	10147260	1.013e+07	9.5374	2334.09	-21.974
16	rs17229044	10969079	rs12924729	11093926	1.10315e+07	10.4389	2334.99	-25.7644
16	rs905950	12264349	rs11075058	12267968	1.22662e+07	11.6735	2336.22	-25.8763
16	rs7194966	12634037	rs2865585	12634730	1.26344e+07	12.0418	2336.59	-25.8728
16	rs7404071	13645558	rs4343306	13878171	1.37619e+07	13.1693	2337.72	-25.4101
16	rs1453505	16877510	rs4340319	17095018	16986264	16.3937	2340.94	-23.4501
16	rs4782209	19137066	rs4238670	19137366	19137216	18.5446	2343.09	-21.0514
16	rs9935549	20213730	rs4399544	20220513	2.02171e+07	19.6245	2344.17	-24.7656
16	rs858204	21060083	rs4783519	21074392	2.10672e+07	20.4746	2345.02	-24.2169
16	rs8051531	23933298	rs120908	23952771	2.3943e+07	23.3504	2347.9	-24.6344
16	rs993031	25344175	rs8046021	25381243	25362709	24.7701	2349.32	-24.5066
16	rs11648974	27073605	rs12443684	27123776	2.70987e+07	26.5061	2351.05	-25.1677
16	rs434202	28032294	rs2074082	28106568	28069431	27.4768	2352.03	-22.7013
16	rs12447780	31849078	rs4090952	32899763	3.23744e+07	31.7818	2356.33	-20.5559
16	rs2192872	54040715	rs697769	54087835	54064275	53.4717	2378.02	-14.6876
16	rs243839	55495499	rs36017	55684906	5.55902e+07	54.9976	2379.55	-9.706
16	rs1672866	57037463	rs918711	57213664	5.71256e+07	56.533	2381.08	-10.7913
16	rs1393203	58173299	rs2550362	58193140	5.81832e+07	57.5906	2382.14	-10.9147
16	rs7185513	58794889	rs16960671	58958230	5.88766e+07	58.2839	2382.83	-10.9086
16	rs31982	59597922	rs312135	59604875	5.96014e+07	59.0088	2383.56	-10.7618
16	rs9939293	60847931	rs2407617	60902168	6.0875e+07	60.2824	2384.83	-10.9815
16	rs8048207	61744191	rs4784163	61808428	6.17763e+07	61.1837	2385.73	-10.3091
16	rs7201164	62633348	rs7203144	63059106	62846227	62.2536	2386.8	-4.91669
16	rs1123925	63645431	rs1839854	63657228	6.36513e+07	63.0587	2387.61	-8.52558
16	rs9936857	64481497	rs4589568	64485892	6.44837e+07	63.8911	2388.44	-8.90709
16	rs818406	65443286	rs10163315	65478216	65460751	64.8681	2389.42	-8.82272
16	rs7203133	66446526	rs7186114	66805319	6.66259e+07	66.0333	2390.58	-8.61085
16	rs2042423	71201086	rs1424136	71201783	7.12014e+07	70.6088	2395.16	-7.77233
16	rs7205297	71991632	rs811049	72226147	7.21089e+07	71.5163	2396.06	-8.4531
16	rs8054748	73603688	rs328331	73782135	7.36929e+07	73.1003	2397.65	-8.70942
16	rs16943291	75764481	rs9926707	75987202	7.58758e+07	75.2832	2399.83	-14.2723
16	NA366	76202656	rs7184662	76323981	7.62633e+07	75.6707	2400.22	-15.0582
16	rs4887899	77238685	rs7202055	77277415	77258050	76.6654	2401.21	-14.4355
16	rs1026648	77477224	rs9921366	77573375	7.75253e+07	76.9327	2401.48	-15.1231
16	rs17774683	77875195	rs437626	77910756	7.7893e+07	77.3004	2401.85	-15.1196
16	rs7189213	78266294	rs4036025	78337711	7.8302e+07	77.7094	2402.26	-15.0816
16	rs7198511	78764470	rs10514446	78779085	7.87718e+07	78.1792	2402.73	-15.1084
16	rs2011184	79176806	rs369487	79203011	7.91899e+07	78.5973	2403.15	-15.024
16	rs4404082	79716615	rs16951310	79758912	7.97378e+07	79.1452	2403.69	-15.1635
16	rs9940998	79938950	rs4462604	79947185	7.99431e+07	79.3505	2403.9	-14.058
16	rs13333767	80632324	rs3100179	80713513	8.06729e+07	80.0803	2404.63	-14.6584
16	rs1471152	81479031	rs10514518	81546222	8.15126e+07	80.92	2405.47	-15.0375
16	rs11150437	82062265	rs2955163	82094592	8.20784e+07	81.4858	2406.03	-15.1472
16	rs1865228	82464442	rs1424066	82495980	82480211	81.8876	2406.44	-15.0637
16	rs7196826	83066102	rs12929782	83105228	83085665	82.4931	2407.04	-14.9092
16	rs16961631	83747999	rs690836	83793161	83770580	83.178	2407.73	-14.8247
16	rs9319452	84660273	NA370	84704479	84682376	84.0898	2408.64	-16.6945
16	rs1687652	86400702	rs17181447	86413560	86407131	85.8145	2410.36	-25.0486
16	rs4843405	86591449	rs13335672	86631993	86611721	86.0191	2410.57	-24.4377
16	rs9936927	88129276	rs1532631	88404840	88267058	87.6744	2412.22	-19.2564
17	rs9910794	1033611	rs4790458	1337899	1185755	0.7513	2414.37	-12.5879
17	rs4613098	2415256	rs7209772	2705194	2560225	2.1258	2415.74	-11.8973
17	rs9907369	4217199	rs1045738	4269648	4.24342e+06	3.8089	2417.42	-11.2277
17	rs12453984	6257650	rs2309567	6333779	6.29571e+06	5.8612	2419.48	-11.4515
17	rs894506	8100803	rs12952406	8411947	8256375	7.8219	2421.44	-11.2334
17	rs17207885	9827447	rs3967769	10077709	9952578	9.5181	2423.13	-11.6414
17	rs2321321	10995791	rs6503352	11073569	11034680	10.6002	2424.22	-12.046
17	rs8074321	12693032	rs12937774	12696711	1.26949e+07	12.2604	2425.88	-13.375
17	rs7216795	13220604	rs16947506	13275120	13247862	12.8134	2426.43	-14.1656
17	rs2323243	14609311	rs9789080	14675375	14642343	14.2079	2427.82	-12.6122
17	rs12937300	18330496	rs4449005	18676396	18503446	18.069	2431.68	-14.7984
17	rs1815570	20737621	rs6587085	20771844	2.07547e+07	20.3203	2433.94	-14.0421
17	rs2779267	27837468	rs8079838	27939406	27888437	27.454	2441.07	-14.8805
17	rs16967819	32991529	rs7221886	33288978	3.31403e+07	32.7058	2446.32	-19.3912
17	rs3744510	34169601	rs9675315	34214241	34191921	33.7574	2447.37	-19.7519
17	rs16970552	35018771	rs936656	35106801	35062786	34.6283	2448.24	-19.7642
17	rs2376467	36134487	rs2376468	36134521	36134504	35.7	2449.32	-19.3403
17	rs2542660	37276086	rs11263767	37851411	3.75637e+07	37.1293	2450.74	-15.9457
17	rs2290207	40484492	rs16965880	40517676	40501084	40.0666	2453.68	-16.1526
17	rs7218653	42273302	rs8074524	42317580	42295441	41.861	2455.48	-15.3746
17	rs2239922	45098538	rs3744758	45118296	45108417	44.6739	2458.29	-14.5612
17	rs197911	46911402	rs4525555	47260583	4.7086e+07	46.6515	2460.27	-14.9083
17	rs4438351	49163131	rs2304916	49720153	49441642	49.0072	2462.62	-12.5566
17	rs4794315	52002489	rs2970016	52099579	52051034	51.6166	2465.23	-20.935
17	rs2331499	52736733	rs9303606	52811069	52773901	52.3394	2465.95	-22.1386
17	rs9892167	53566138	rs2940656	53637331	5.36017e+07	53.1673	2466.78	-21.5475
17	rs2628315	55149261	rs4583311	55375742	5.52625e+07	54.828	2468.44	-20.3767
17	rs12603591	55890316	rs4502281	55956734	55923525	55.4891	2469.1	-20.9743
[truncated: 216 more rows]

## Sheet: Fig. 1c
Chr	Marker1	Position (hg38)	Marker2	Position (hg38)	Average positoin (x axis)	LOD (y axis)		Chr	Position (hg38)	-log10P
15	rs7166894	84968974	rs11073854	84970036	84970036	3.0496			86206000	0
15	rs11073854	84970036	rs3816104	85083157	85083157	3.0858			86206500	0
15	rs3816104	85083157	rs11073993	85174242	85174242	3.1413			86207000	0
15	rs11073993	85174242	rs8035975	85295159	85295159	3.174			86207500	0
15	rs8035975	85295159	rs10520583	85295671	85295671	3.1844			86208000	0
15	rs10520583	85295671	rs12591489	85327136	85327136	3.1831			86208500	0
15	rs12591489	85327136	rs16949988	85346764	85346764	3.1808			86209000	0
15	rs16949988	85346764	rs8029576	85351566	85351566	3.1785			86209500	0
15	rs8029576	85351566	rs16977813	85395619	85395619	3.1723			86210000	0
15	rs16977813	85395619	rs12101598	85494226	85494226	3.1436			86210500	0
15	rs12101598	85494226	rs12440599	85567625	85567625	3.1039			86211000	0
15	rs12440599	85567625	rs8041467	85576770	85576770	3.0867			86211500	0
15	rs8041467	85576770	NA358	85616722	85616722	3.0718			86212000	0
15	NA358	85616722	rs11638762	85617210	85617210	3.0525			86212500	0
15	rs11638762	85617210	rs4843094	85695434	85695434	2.95			86213000	0
15	rs4843094	85695434	rs3765096	85717469	85717469	2.7652			86213500	0
15	rs3765096	85717469	rs2248675	85775555	85775555	2.4978			86214000	0
15	rs2248675	85775555	rs2937953	85796735	85796735	1.7544			86214500	0
15	rs2937953	85796735	rs4842898	85806550	85806550	0.9521			86215000	0
15	rs4842898	85806550	rs4843107	85807277	85807277	0.4579			86215500	0
15	rs4843107	85807277	rs4842905	85861389	85861389	0.4584			86216000	0
15	rs4842905	85861389	rs11854406	85943059	85943059	0.46			86216500	0
15	rs11854406	85943059	rs12906614	85959052	85959052	0.4595			86217000	0
15	rs12906614	85959052	rs16946513	85959246	85959246	0.4596			86217500	0
15	rs16946513	85959246	rs1867468	86043105	86043105	0.4615			86218000	0
15	rs1867468	86043105	rs1444295	86048616	86048616	0.46			86218500	0
15	rs1444295	86048616	rs1444296	86048640	86048640	0.4601			86219000	0
15	rs1444296	86048640	rs4887510	86049193	86049193	0.4601			86219500	0
15	rs4887510	86049193	rs4887511	86049307	86049307	0.4601			86220000	0
15	rs4887511	86049307	rs2120650	86075465	86075465	0.4604			86220500	0
15	rs2120650	86075465	rs4887258	86080017	86080017	0.4604			86221000	0
15	rs4887258	86080017	rs1845931	86091730	86091730	0.4658			86221500	0
15	rs1845931	86091730	rs1822639	86132984	86132984	0.4851			86222000	0
15	rs1822639	86132984	rs16948774	86158461	86158461	0.486			86222500	0
15	rs16948774	86158461	rs1444299	86176133	86176133	0.4751			86223000	0
15	rs1444299	86176133	rs8041719	86206051	86206051	0.4659			86223500	0
15	rs8041719	86206051	rs4389119	86217252	86217252	0.4608			86224000	0
15	rs4389119	86217252	rs12898990	86270504	86270504	4.3623			86224500	0
15	rs12898990	86270504	rs903971	86277508	86277508	4.6791			86225000	0
15	rs903971	86277508	rs1496892	86281518	86281518	4.6979			86225500	0
15	rs1496892	86281518	rs33987779	86297613	86297613	4.7104			86226000	0
15	rs33987779	86297613	rs4887432	86336101	86336101	4.7291			86226500	0
15	rs4887432	86336101	rs4887434	86336561	86336561	4.7397			86227000	0
15	rs4887434	86336561	rs4493015	86417044	86417044	4.7609			86227500	0
15	rs4493015	86417044	rs6496327	86437669	86437669	4.7862			86228000	0
15	rs6496327	86437669	rs10520630	86452301	86452301	4.7946			86228500	0
15	rs10520630	86452301	rs4887465	86452390	86452390	4.7978			86229000	0
15	rs4887465	86452390	rs4887466	86452518	86452518	4.798			86229500	0
15	rs4887466	86452518	rs16977283	86453629	86453629	4.7981			86230000	0
15	rs16977283	86453629	rs3902881	86454291	86454291	4.7982			86230500	0
15	rs3902881	86454291	rs8032499	86457110	86457110	4.7983			86231000	0
15	rs8032499	86457110	rs11638062	86620033	86620033	4.8052			86231500	0
15	rs11638062	86620033	rs11635690	86709693	86709693	4.815			86232000	0
15	rs11635690	86709693	rs896614	86764614	86764614	4.8201			86232500	0
15	rs896614	86764614	rs896615	86769490	86769490	4.8222			86233000	0
15	rs896615	86769490	rs12901694	86783320	86783320	4.8228			86233500	0
15	rs12901694	86783320	rs17643574	86798737	86798737	4.8238			86234000	0
15	rs17643574	86798737	rs1377101	86801613	86801613	4.8245			86234500	0
15	rs1377101	86801613	rs11073674	86818751	86818751	4.825			86235000	0
15	rs11073674	86818751	rs2347248	86854404	86854404	4.8264			86235500	0
15	rs2347248	86854404	rs12440042	86860100	86860100	4.8274			86236000	0
15	rs12440042	86860100	rs7181054	86905618	86905618	4.8273			86236500	0.510545
15	rs7181054	86905618	rs6650533	86924031	86924031	4.8271			86237000	0
15	rs6650533	86924031	rs12101946	86998692	86998692	4.8271			86237500	0
15	rs12101946	86998692	rs2570125	87029166	87029166	4.8269			86238000	0
15	rs2570125	87029166	rs9921009	87032021	87032021	4.8267			86238500	0
15	rs9921009	87032021	rs7177132	87032172	87032172	4.8267			86239000	0
15	rs7177132	87032172	rs1473258	87053114	87053114	4.8265			86239500	0
15	rs1473258	87053114	NA359	87117634	87117634	4.8263			86240000	0.510545
15	NA359	87117634	rs2133571	87117849	87117849	4.8263			86240500	0
15	rs2133571	87117849	rs2581616	87204166	87204166	4.8263			86241000	0
15	rs2581616	87204166	rs1392163	87239674	87239674	4.8267			86241500	0
15	rs1392163	87239674	rs17738824	87298953	87298953	4.8273			86242000	0
15	rs17738824	87298953	rs2599537	87311184	87311184	4.8278			86242500	0
15	rs2599537	87311184	rs2584176	87319578	87319578	4.8282			86243000	0
15	rs2584176	87319578	rs7165165	87337616	87337616	4.8282			86243500	0
15	rs7165165	87337616	rs16940295	87416894	87416894	4.8283			86244000	0
15	rs16940295	87416894	rs1442295	87419456	87419456	4.8284			86244500	0
15	rs1442295	87419456	rs2679086	87419755	87419755	4.8284			86245000	0
15	rs2679086	87419755	rs2261616	87433575	87433575	4.8285			86245500	0
15	rs2261616	87433575	rs6496420	87472478	87472478	4.8288			86246000	0
15	rs6496420	87472478	rs11638902	87528978	87528978	4.8291			86246500	0
15	rs11638902	87528978	rs4887298	87545216	87545216	4.8292			86247000	0
15	rs4887298	87545216	rs10520657	87571363	87571363	4.8295			86247500	0
15	rs10520657	87571363	rs10520658	87571441	87571441	4.8297			86248000	0
15	rs10520658	87571441	rs6496426	87576900	87576900	4.8296			86248500	0
15	rs6496426	87576900	rs8026805	87576918	87576918	4.8296			86249000	0
15	rs8026805	87576918	rs7178330	87584998	87584998	4.8296			86249500	0
15	rs7178330	87584998	rs12915443	87595038	87595038	4.8296			86250000	0
15	rs12915443	87595038	rs10459693	87608602	87608602	4.8296			86250500	0
15	rs10459693	87608602	rs4887192	87613752	87613752	4.8297			86251000	0
15	rs4887192	87613752	rs4450366	87619551	87619551	4.8297			86251500	0
15	rs4450366	87619551	rs7496895	87619721	87619721	4.8298			86252000	0
15	rs7496895	87619721	rs11073733	87757003	87757003	4.8291			86252500	0
15	rs11073733	87757003	rs16940789	87779230	87779230	4.8285			86253000	0
15	rs16940789	87779230	rs4887329	87821199	87821199	4.8282			86253500	0
15	rs4887329	87821199	rs920067	87847286	87847286	4.8278			86254000	0
15	rs920067	87847286	rs7164376	87852868	87852868	4.8277			86254500	0
15	rs7164376	87852868	rs1560977	87860605	87860605	4.8278			86255000	0
15	rs1560977	87860605	rs1560976	87860691	87860691	4.8279			86255500	0
15	rs1560976	87860691	rs3803409	87861160	87861160	4.8279			86256000	0
15	rs3803409	87861160	rs16941001	87904935	87904935	4.828			86256500	0
15	rs16941001	87904935	rs7182329	87914408	87914408	4.8281			86257000	0.510545
15	rs7182329	87914408	rs16941328	88148000	88148000	4.8274			86257500	0
15	rs16941328	88148000	rs10520676	88166407	88166407	4.8267			86258000	0
15	rs10520676	88166407	rs12591487	88171320	88171320	4.8266			86258500	0
15	rs12591487	88171320	rs13329385	88175011	88175011	4.8266			86259000	0
15	rs13329385	88175011	rs16941652	88299956	88299956	4.8265			86259500	0
15	rs16941652	88299956	rs10852096	88317560	88317560	4.8263			86260000	0
15	rs10852096	88317560	rs7163110	88504107	88504107	4.8258			86260500	0
15	rs7163110	88504107	rs1030968	88504967	88504967	4.8253			86261000	0
15	rs1030968	88504967	rs1030969	88505067	88505067	4.8252			86261500	0
15	rs1030969	88505067	rs11637762	88603303	88603303	4.8241			86262000	0
15	rs11637762	88603303	rs2028389	88623530	88623530	4.8223			86262500	0
15	rs2028389	88623530	rs4932428	88818394	88818394	4.8171			86263000	0
15	rs4932428	88818394	rs12903455	88827392	88827392	4.8119			86263500	0
15	rs12903455	88827392	rs939586	88835102	88835102	4.811			86264000	0
15	rs939586	88835102	rs939587	88835164	88835164	4.8106			86264500	0
15	rs939587	88835164	rs953065	88859694	88859694	4.809			86265000	0
15	rs953065	88859694	rs16942442	88896301	88896301	4.8023			86265500	0
15	rs16942442	88896301	rs12443377	88936139	88936139	4.792			86266000	1.03342
15	rs12443377	88936139	rs2882675	88958803	88958803	4.7813			86266500	0
15	rs2882675	88958803	rs11073831	89060497	89060497	4.7122			86267000	0
15	rs11073831	89060497	rs16942644	89069505	89069505	4.6241			86267500	0
15	rs16942644	89069505	rs16942741	89137785	89137785	4.3084			86268000	0
15	rs16942741	89137785	rs150311	89412131	89412131	0.835			86268500	0
15	rs150311	89412131	rs150313	89417370	89417370	0.8277			86269000	0
15	rs150313	89417370	rs4244875	89521062	89521062	0.8264			86269500	0
15	rs4244875	89521062	rs8025517	89550343	89550343	0.8228			86270000	0
15	rs8025517	89550343	rs16943332	89556869	89556869	0.8226			86270500	0
15	rs16943332	89556869	rs8039002	89599056	89599056	0.8224			86271000	0
15	rs8039002	89599056	rs4399516	89614949	89614949	0.8219			86271500	0
15	rs4399516	89614949	rs4932240	89649674	89649674	0.8218			86272000	0
15	rs4932240	89649674	rs11633274	89707248	89707248	0.8218			86272500	1.03342
15	rs11633274	89707248	rs12592544	90055818	90055818	0.8344			86273000	0
									86273500	0
									86274000	0
									86274500	0
									86275000	0
									86275500	0
									86276000	0
									86276500	0
									86277000	0
									86277500	0
									86278000	0
									86278500	0
									86279000	0
									86279500	0
									86280000	0
									86280500	0
									86281000	0
									86281500	0
									86282000	0.510545
									86282500	0
									86283000	0
									86283500	0
									86284000	0
									86284500	0
									86285000	0
									86285500	0
									86286000	0
									86286500	0.510545
									86287000	0
									86287500	0
									86288000	0
									86288500	0
									86289000	1.03342
									86289500	0
									86290000	0
									86290500	0
									86291000	0
									86291500	0
									86292000	0
									86292500	0
									86293000	0
									86293500	0
									86294000	0.510545
									86294500	1.03342
									86295000	0
									86295500	0
									86296000	0
									86296500	0
									86297000	0
									86297500	0
									86298000	0
									86298500	0
									86299000	0
									86299500	0
									86300000	0
									86300500	0
									86301000	0
									86301500	0
									86302000	0.510545
									86302500	0
									86303000	0
									86303500	0
									86304000	0
									86304500	0
									86305000	0.510545
									86305500	0
									86306000	0
									86306500	0
									86307000	0
									86307500	0
									86308000	0
									86308500	0.510545
									86309000	0
									86309500	0
									86310000	0
									86310500	0
									86311000	0
									86311500	0
									86312000	0
									86312500	0
									86313000	0
									86313500	0
									86314000	0
									86314500	0
									86315000	0
									86315500	0.705742
									86316000	1.03342
									86316500	0
									86317000	0
									86317500	0
									86318000	0
									86318500	0
									86319000	0
									86319500	1.22166
									86320000	0
									86320500	0
									86321000	1.03342
									86321500	0
									86322000	0
									86322500	0
									86323000	0
									86323500	0
									86324000	0
									86324500	0
									86325000	0
									86325500	0
									86326000	0
									86326500	0
									86327000	0
									86327500	0
									86328000	0
									86328500	0
									86329000	0
									86329500	0
									86330000	0
									86330500	0
									86331000	0
									86331500	0
									86332000	0
									86332500	0
									86333000	0
									86333500	0
									86334000	0
									86334500	0
									86335000	0
									86335500	0
									86336000	0
									86336500	0
									86337000	0
									86337500	0
									86338000	0
									86338500	0
									86339000	0
									86339500	0
									86340000	0
									86340500	0
									86341000	0
									86341500	0
									86342000	0
									86342500	0
									86343000	0
									86343500	0.510545
									86344000	0.510545
									86344500	0.510545
									86345000	0
									86345500	0
									86346000	0
									86346500	0
									86347000	0
									86347500	0
									86348000	0
									86348500	0
									86349000	0
									86349500	0
									86350000	0
									86350500	0
									86351000	0
									86351500	0
									86352000	0
									86352500	0
									86353000	0
									86353500	0
									86354000	0
									86354500	0
									86355000	0
									86355500	0
									86356000	0
									86356500	0
									86357000	0
									86357500	0
									86358000	0
									86358500	0
									86359000	0
									86359500	0
									86360000	0
									86360500	0
									86361000	0
									86361500	0
									86362000	0
									86362500	0
									86363000	0
									86363500	0
									86364000	0
									86364500	0
									86365000	0
									86365500	0
									86366000	0
									86366500	0
									86367000	0
									86367500	0
									86368000	0
									86368500	0
									86369000	0
									86369500	0
									86370000	0
									86370500	0
									86371000	0
									86371500	0
									86372000	0
									86372500	0
									86373000	0
									86373500	0
									86374000	0
									86374500	0
									86375000	0
									86375500	0
									86376000	0
									86376500	0
									86377000	0
									86377500	0
									86378000	0
									86378500	0
									86379000	0
									86379500	0
									86380000	0.705742
									86380500	0
									86381000	0
									86381500	0
									86382000	0
									86382500	0
									86383000	0
									86383500	0
									86384000	0
									86384500	0
									86385000	0
									86385500	0
									86386000	0
									86386500	0
									86387000	0
									86387500	0
									86388000	0
									86388500	0
									86389000	0
									86389500	0
									86390000	0
									86390500	0.510545
									86391000	0
									86391500	0
									86392000	0
									86392500	0
									86393000	0
									86393500	0
									86394000	0
									86394500	0
									86395000	0
									86395500	0
									86396000	1.56932
									86396500	0
									86397000	0
									86397500	0
									86398000	0.510545
									86398500	0
									86399000	0
									86399500	0
									86400000	0
									86400500	0
									86401000	0
									86401500	0
									86402000	0
									86402500	0
									86403000	0
									86403500	0
									86404000	0
									86404500	0
									86405000	0
									86405500	0.705742
									86406000	0
									86406500	0
									86407000	0
									86407500	0
									86408000	0
									86408500	0
									86409000	0
									86409500	0
									86410000	0
									86410500	0
									86411000	0
									86411500	0
									86412000	0
									86412500	0
									86413000	0
									86413500	0
									86414000	0
									86414500	0
									86415000	0
									86415500	0
									86416000	0.510545
									86416500	0
									86417000	0
									86417500	0
									86418000	0
									86418500	0
									86419000	0
									86419500	1.03342
									86420000	0
									86420500	0
									86421000	0
									86421500	0
									86422000	0
									86422500	0
									86423000	0
									86423500	0
									86424000	0
									86424500	0
									86425000	0
									86425500	0
									86426000	0
									86426500	1.03342
									86427000	0
									86427500	0
									86428000	0
									86428500	0
									86429000	0
									86429500	0
									86430000	0
									86430500	0
									86431000	0
									86431500	0
									86432000	0
									86432500	0
									86433000	0
									86433500	0
									86434000	0
									86434500	0
									86435000	0
									86435500	0
									86436000	0
									86436500	0
									86437000	0
									86437500	0
									86438000	0
									86438500	0.510545
									86439000	0
									86439500	0
									86440000	0
									86440500	0
									86441000	0
									86441500	0
									86442000	0
									86442500	0
									86443000	0
									86443500	0
									86444000	0
									86444500	0
									86445000	0
									86445500	0.510545
									86446000	4.21534
									86446500	0
									86447000	0
									86447500	0
									86448000	0
									86448500	0
									86449000	0
									86449500	0
									86450000	0
									86450500	0
									86451000	0
									86451500	0
									86452000	0
									86452500	0
									86453000	0
									86453500	0.510545
									86454000	0
									86454500	0
									86455000	0
									86455500	0
									86456000	0
									86456500	0
									86457000	0
									86457500	0
									86458000	0
									86458500	0
									86459000	0
									86459500	0
									86460000	0
									86460500	0
									86461000	0
									86461500	0
									86462000	0
									86462500	0
									86463000	0
									86463500	0
									86464000	0
									86464500	0
									86465000	0
									86465500	0
									86466000	0.510545
									86466500	0
									86467000	0
									86467500	0
									86468000	0
									86468500	0
									86469000	0.705742
									86469500	0
									86470000	1.03342
									86470500	0
									86471000	0
									86471500	0
									86472000	0
									86472500	0
									86473000	0
									86473500	0
									86474000	0
									86474500	0
									86475000	0
									86475500	0
									86476000	0
									86476500	0
									86477000	0.510545
									86477500	0
									86478000	0
									86478500	0
									86479000	0
									86479500	0
									86480000	0
									86480500	0
									86481000	0
									86481500	0.510545
									86482000	0
									86482500	0
									86483000	0
									86483500	0
									86484000	0
									86484500	0
									86485000	0
									86485500	0
									86486000	0
									86486500	0
									86487000	0
									86487500	0
									86488000	0
									86488500	0
									86489000	0
									86489500	1.03342
									86490000	0
									86490500	1.56932
									86491000	0
									86491500	0
									86492000	0
									86492500	0
									86493000	0
									86493500	0
									86494000	0
									86494500	0
									86495000	0
									86495500	0
									86496000	0
									86496500	0
									86497000	0
									86497500	0
									86498000	0
									86498500	0
									86499000	0
									86499500	0
									86500000	0
									86500500	0
									86501000	0
									86501500	2.54706
									86502000	0
									86502500	0
									86503000	0
									86503500	0
									86504000	0
									86504500	0
									86505000	0
									86505500	0
									86506000	0
									86506500	0
									86507000	0
									86507500	0
									86508000	0
									86508500	0
									86509000	0
									86509500	0
									86510000	0
									86510500	0
									86511000	0
									86511500	0.510545
									86512000	0
									86512500	0
									86513000	0
									86513500	0
									86514000	0
									86514500	0
									86515000	0
									86515500	0
									86516000	0
									86516500	0
									86517000	0
									86517500	0
									86518000	0
									86518500	0
									86519000	0
									86519500	0
									86520000	0
									86520500	0
									86521000	0
									86521500	0
									86522000	0
									86522500	0
									86523000	0
									86523500	0
									86524000	0
									86524500	0.510545
									86525000	0
									86525500	0
									86526000	0
									86526500	0
									86527000	0.510545
									86527500	0
									86528000	0
									86528500	0
									86529000	0.510545
									86529500	0
									86530000	0
									86530500	0
									86531000	0
									86531500	0
									86532000	0
									86532500	0.510545
									86533000	0
									86533500	0
									86534000	0
									86534500	0
									86535000	0
									86535500	0
									86536000	0
									86536500	0
									86537000	0
									86537500	0
									86538000	1.03342
									86538500	0
									86539000	0
									86539500	0
									86540000	0
									86540500	0
									86541000	0
									86541500	0
									86542000	0
									86542500	0
									86543000	0
									86543500	0
									86544000	0
									86544500	0
									86545000	0
									86545500	0
									86546000	0
									86546500	0
									86547000	0
									86547500	0
									86548000	0
									86548500	0
									86549000	0
									86549500	0
									86550000	0
									86550500	0
									86551000	0.510545
									86551500	0
									86552000	0
									86552500	0
									86553000	0
									86553500	0
									86554000	0
									86554500	0
									86555000	0
									86555500	0
									86556000	0
									86556500	0
									86557000	0
									86557500	0
									86558000	0
									86558500	0
									86559000	0
									86559500	0
									86560000	0
									86560500	0
									86561000	0
									86561500	0
									86562000	0
									86562500	0
									86563000	0
									86563500	0.510545
									86564000	1.11117
									86564500	0
									86565000	0
									86565500	1.03342
									86566000	0
									86566500	0
									86567000	0
									86567500	0
									86568000	0
									86568500	0
									86569000	0
									86569500	0
									86570000	0
									86570500	0.510545
									86571000	0
									86571500	1.03342
									86572000	0
									86572500	0
									86573000	0
									86573500	0
									86574000	0
									86574500	0
									86575000	0
									86575500	0.705742
									86576000	0
									86576500	0.705742
									86577000	0
									86577500	0
									86578000	0
									86578500	0
									86579000	1.56932
									86579500	0
									86580000	1.03342
									86580500	0.510545
									86581000	0
									86581500	0
									86582000	0
									86582500	0.510545
									86583000	0
									86583500	0
									86584000	0
									86584500	0
									86585000	0
									86585500	0
									86586000	0
									86586500	0
									86587000	0
									86587500	0
									86588000	0
									86588500	0.510545
									86589000	0
									86589500	0
									86590000	0
									86590500	0
									86591000	0
									86591500	0
									86592000	0
									86592500	0
									86593000	0
									86593500	0
									86594000	0
									86594500	0.510545
									86595000	2.11899
									86595500	0
									86596000	0
									86596500	0
									86597000	0
									86597500	0
									86598000	0
									86598500	0
									86599000	0
									86599500	0
									86600000	0
									86600500	0
									86601000	0.705742
									86601500	0
									86602000	0
									86602500	0
									86603000	0
									86603500	0
									86604000	0
									86604500	0
									86605000	0
									86605500	0
									86606000	0
									86606500	3.26305
									86607000	0
									86607500	0
									86608000	0
									86608500	0
									86609000	0.510545
									86609500	0
									86610000	0
									86610500	0
									86611000	0
									86611500	0
									86612000	0
									86612500	0
									86613000	0
									86613500	0
									86614000	0.510545
									86614500	0
									86615000	0
									86615500	0
									86616000	0
									86616500	0
									86617000	0
									86617500	0
									86618000	0
									86618500	0
									86619000	0
									86619500	0
									86620000	1.03342
									86620500	0
									86621000	0
									86621500	0
									86622000	0
									86622500	0
									86623000	0
									86623500	0
									86624000	0
									86624500	0
									86625000	0
									86625500	0
									86626000	0
									86626500	0
									86627000	0
									86627500	0
									86628000	0
									86628500	0
									86629000	0
									86629500	0
									86630000	0
									86630500	0
									86631000	0
									86631500	0
									86632000	0
									86632500	0
									86633000	0
									86633500	0
									86634000	0
									86634500	0
									86635000	0.510545
									86635500	0
									86636000	0
									86636500	0
									86637000	0
									86637500	0
									86638000	0
									86638500	0
									86639000	0
									86639500	0
									86640000	0
									86640500	0
									86641000	0
									86641500	0
									86642000	0
									86642500	0
									86643000	0
									86643500	0
									86644000	2.03774
									86644500	0
									86645000	0
									86645500	0
									86646000	0
									86646500	0
									86647000	1.03342
									86647500	0
									86648000	0
									86648500	0
									86649000	0
									86649500	1.22166
									86650000	0
									86650500	0
									86651000	0.510545
									86651500	0
									86652000	0
									86652500	0
									86653000	0
									86653500	0
									86654000	0
									86654500	0
									86655000	0
									86655500	0
									86656000	0
									86656500	0
									86657000	0
									86657500	0
									86658000	0
									86658500	0
									86659000	0
									86659500	0
									86660000	0
									86660500	0
									86661000	0
									86661500	0
									86662000	0
									86662500	0
									86663000	0
									86663500	0
									86664000	1.03342
									86664500	0
									86665000	0.510545
									86665500	0
									86666000	0
									86666500	2.11899
									86667000	0
									86667500	0
									86668000	0
									86668500	1.03342
									86669000	0
									86669500	0
									86670000	0
									86670500	0
									86671000	0
									86671500	0
									86672000	0
									86672500	0
									86673000	0
									86673500	0
									86674000	0
									86674500	0
									86675000	0
									86675500	0
									86676000	0
									86676500	0
									86677000	0.510545
									86677500	0
									86678000	0
									86678500	0
									86679000	0
									86679500	0
									86680000	0
									86680500	0
									86681000	0
									86681500	0
									86682000	0
									86682500	0
									86683000	0
									86683500	0
									86684000	0
									86684500	0
									86685000	0
									86685500	0
									86686000	0
									86686500	0
									86687000	0
									86687500	0.510545
									86688000	0
									86688500	0
									86689000	0
									86689500	0
									86690000	0
									86690500	0
									86691000	0
									86691500	0
									86692000	0
									86692500	0
									86693000	0
									86693500	0
									86694000	0
									86694500	0
									86695000	0
									86695500	0
									86696000	0
									86696500	0
									86697000	0
									86697500	0
									86698000	0
									86698500	0
									86699000	0
									86699500	0
									86700000	0
									86700500	0
									86701000	0
									86701500	0
									86702000	0
									86702500	1.03342
									86703000	0
									86703500	0
									86704000	0
									86704500	0
									86705000	0
									86705500	0
									86706000	0
									86706500	0
									86707000	0
									86707500	0
									86708000	0.705742
									86708500	0
									86709000	0
									86709500	0
									86710000	0
									86710500	0
									86711000	0
									86711500	0
									86712000	0
									86712500	0
									86713000	0
									86713500	0
									86714000	0
									86714500	0
									86715000	0
									86715500	0
									86716000	0
									86716500	0
									86717000	0
									86717500	0
									86718000	0
									86718500	0
									86719000	0
									86719500	0
									86720000	0
									86720500	0
									86721000	0
									86721500	0
									86722000	1.03342
									86722500	1.25339
									86723000	0
									86723500	0
									86724000	0
									86724500	0
									86725000	0
									86725500	0
									86726000	0
									86726500	0
									86727000	0
									86727500	0
									86728000	0
									86728500	0
									86729000	0
									86729500	0
									86730000	0
									86730500	0
									86731000	0
									86731500	0
									86732000	0
									86732500	0
									86733000	0
									86733500	0
									86734000	0
									86734500	0
									86735000	0
									86735500	0
									86736000	0
									86736500	0
									86737000	0
									86737500	0
									86738000	0
									86738500	0
									86739000	0
									86739500	0
									86740000	0
									86740500	0
									86741000	2.11899
									86741500	0
									86742000	0
									86742500	1.03342
									86743000	0
									86743500	0
									86744000	0
									86744500	0
									86745000	0
									86745500	0
									86746000	0
									86746500	0
									86747000	0
									86747500	2.68327
									86748000	0
									86748500	0
									86749000	0
									86749500	1.03342
									86750000	0
									86750500	0
									86751000	0
									86751500	0
									86752000	0
									86752500	0
									86753000	0
									86753500	0
									86754000	0
									86754500	0
									86755000	0
									86755500	0
									86756000	0
									86756500	3.07731
									86757000	0
									86757500	0
									86758000	0
									86758500	0
									86759000	0
									86759500	0
									86760000	0
									86760500	0
									86761000	0
									86761500	0
									86762000	0
									86762500	0
									86763000	0
									86763500	0
									86764000	0
									86764500	0
									86765000	0
									86765500	0
									86766000	0
									86766500	0
									86767000	0
									86767500	0
									86768000	0
									86768500	0
									86769000	0
									86769500	0
									86770000	0
									86770500	0
									86771000	0
									86771500	0
									86772000	0
									86772500	0
									86773000	0
									86773500	0
									86774000	0
									86774500	0
									86775000	0
									86775500	0
									86776000	0
									86776500	0
									86777000	0
									86777500	0
									86778000	0
									86778500	0
									86779000	0
									86779500	0
									86780000	0
									86780500	0
									86781000	0
									86781500	0
									86782000	1.83677
									86782500	0
									86783000	0
									86783500	0
									86784000	0
									86784500	0
									86785000	0
									86785500	0
									86786000	0
									86786500	0
									86787000	0
									86787500	0
									86788000	0
									86788500	0
									86789000	0.705742
									86789500	0
									86790000	0
									86790500	0
									86791000	0
									86791500	0
									86792000	0
									86792500	0
									86793000	0
									86793500	0
									86794000	0
									86794500	0
									86795000	0.510545
									86795500	0
									86796000	0
									86796500	0
									86797000	0
									86797500	0
									86798000	0
									86798500	0
									86799000	0
									86799500	0
									86800000	0
									86800500	0
									86801000	0
									86801500	0
									86802000	0
									86802500	0.510545
									86803000	0.705742
									86803500	0
									86804000	0
									86804500	0
									86805000	0
									86805500	0
									86806000	0.510545
									86806500	0
									86807000	0
									86807500	0
									86808000	2.11899
									86808500	0
									86809000	0
									86809500	0
									86810000	0
									86810500	0
									86811000	0
									86811500	0
									86812000	0
									86812500	0
									86813000	0
									86813500	0
									86814000	0.510545
									86814500	0
									86815000	0
									86815500	0
									86816000	0
									86816500	0
									86817000	0
									86817500	0.510545
									86818000	0
									86818500	0
									86819000	0
									86819500	0
									86820000	0
									86820500	0
									86821000	0
									86821500	0
									86822000	0
									86822500	1.83677
									86823000	0
									86823500	0
									86824000	0
									86824500	0
									86825000	0
									86825500	0
									86826000	0.510545
									86826500	0
									86827000	0
									86827500	0
									86828000	0
									86828500	2.11899
									86829000	0
									86829500	0
									86830000	0
									86830500	0
									86831000	0
									86831500	0
									86832000	0
									86832500	0
									86833000	0
									86833500	0
									86834000	0
									86834500	0
									86835000	0
									86835500	0
									86836000	0
									86836500	0
									86837000	0.510545
									86837500	0
									86838000	0
									86838500	0
									86839000	0
									86839500	0
									86840000	0
									86840500	0
									86841000	0
									86841500	0
									86842000	0
									86842500	0
									86843000	2.11899
									86843500	0
									86844000	0
									86844500	0
									86845000	0
									86845500	0
									86846000	0
									86846500	0.859358
									86847000	0
									86847500	0
									86848000	0
									86848500	0
									86849000	0
									86849500	0
									86850000	0
									86850500	0
									86851000	0
									86851500	0
									86852000	0
									86852500	0
									86853000	0
									86853500	0
									86854000	0
									86854500	0
									86855000	0
									86855500	0
									86856000	0
									86856500	0
									86857000	0
									86857500	0
									86858000	0
									86858500	0
									86859000	0
									86859500	0
									86860000	0
									86860500	0
									86861000	0
									86861500	0
									86862000	0
									86862500	0
									86863000	0
									86863500	2.11899
									86864000	0
									86864500	0
									86865000	0
									86865500	0
									86866000	0
									86866500	0
									86867000	0
									86867500	0
									86868000	0
									86868500	0
									86869000	1.72544
									86869500	0
									86870000	0
									86870500	0
									86871000	0
									86871500	0
									86872000	0
									86872500	0
									86873000	0
									86873500	0
									86874000	0
									86874500	0
									86875000	1.03342
									86875500	0
									86876000	0
									86876500	0
									86877000	0
									86877500	0
									86878000	0
									86878500	0
									86879000	0
									86879500	0
									86880000	0
									86880500	0
									86881000	0
									86881500	0
									86882000	0.705742
									86882500	3.85936
									86883000	0
									86883500	0
									86884000	0
									86884500	0
									86885000	0
									86885500	0
									86886000	1.03342
									86886500	0
									86887000	0
									86887500	0
									86888000	0
									86888500	0
									86889000	0
									86889500	0
									86890000	0
									86890500	0
									86891000	0
									86891500	0
									86892000	0
									86892500	0
									86893000	0
									86893500	0.510545
									86894000	0
									86894500	0
									86895000	0
									86895500	0
									86896000	0
									86896500	0
									86897000	0
									86897500	0
									86898000	2.03774
									86898500	0
									86899000	0
									86899500	0
									86900000	0
									86900500	2.68327
									86901000	0
									86901500	0
									86902000	0
									86902500	0
									86903000	0
									86903500	0
									86904000	0
									86904500	0
									86905000	0
									86905500	0
									86906000	0
									86906500	0
									86907000	0
									86907500	0
									86908000	0
									86908500	0
									86909000	0
									86909500	0
									86910000	0
									86910500	0
									86911000	0
									86911500	0
									86912000	0
									86912500	0
									86913000	0
									86913500	0
									86914000	0
									86914500	0
									86915000	0
									86915500	0
									86916000	0
									86916500	0
									86917000	0
									86917500	0
									86918000	0
									86918500	0
									86919000	0
									86919500	2.11899
									86920000	0
									86920500	0
									86921000	0
									86921500	2.11899
									86922000	0
									86922500	0
									86923000	0
									86923500	0
									86924000	0
									86924500	0
									86925000	0
									86925500	0
									86926000	0
									86926500	0
									86927000	0
									86927500	0
									86928000	0
									86928500	0
									86929000	0
									86929500	0
									86930000	0
									86930500	0
									86931000	0
									86931500	0.510545
									86932000	0
									86932500	0
									86933000	0
									86933500	1.03342
									86934000	0
									86934500	0
									86935000	0
									86935500	0
									86936000	0
									86936500	0
									86937000	0
									86937500	0.510545
									86938000	0
									86938500	0
									86939000	0
									86939500	0
									86940000	0
									86940500	0
									86941000	0
									86941500	0
									86942000	0
									86942500	0
									86943000	0.510545
									86943500	0.510545
									86944000	0
									86944500	0
									86945000	0
									86945500	0
									86946000	0
									86946500	0
									86947000	0
									86947500	0
									86948000	0
									86948500	0
									86949000	0
									86949500	0
									86950000	0
									86950500	0.510545
									86951000	1.03342
									86951500	0
									86952000	0.510545
									86952500	0
									86953000	0
									86953500	0
									86954000	0
									86954500	0
									86955000	0
									86955500	0
									86956000	0
									86956500	0
									86957000	0
									86957500	0
									86958000	0
									86958500	0
									86959000	0
									86959500	0
									86960000	0
									86960500	0
									86961000	0
									86961500	0
									86962000	0
									86962500	0.510545
									86963000	0
									86963500	0
									86964000	0
									86964500	0
									86965000	0
									86965500	0
									86966000	0
									86966500	0
									86967000	0
									86967500	0
									86968000	0
									86968500	0
									86969000	0
									86969500	0
									86970000	0
									86970500	0
									86971000	0
									86971500	0
									86972000	0
									86972500	0
									86973000	0
									86973500	0
									86974000	0
									86974500	0
									86975000	0
									86975500	0
									86976000	0
									86976500	0
									86977000	0
									86977500	0
									86978000	0
									86978500	0
									86979000	0
									86979500	2.11899
									86980000	0
									86980500	0
									86981000	0
									86981500	0
									86982000	0
									86982500	0
									86983000	0
									86983500	0
									86984000	0
									86984500	0
									86985000	0
									86985500	0
									86986000	0
									86986500	0
									86987000	0
									86987500	0
									86988000	0
									86988500	0
									86989000	0
									86989500	1.03342
									86990000	0
									86990500	0
									86991000	0
									86991500	0
									86992000	0
									86992500	0
									86993000	0
									86993500	0
									86994000	0
									86994500	0
									86995000	0
									86995500	0
									86996000	0
									86996500	0
									86997000	0
									86997500	0
									86998000	2.54483
									86998500	0
									86999000	0
									86999500	0
									87000000	0
									87000500	0
									87001000	0
									87001500	0
									87002000	0
									87002500	0
									87003000	0
									87003500	0
									87004000	0
									87004500	0
									87005000	0
									87005500	0.510545
									87006000	0
									87006500	0
									87007000	0
									87007500	0
									87008000	1.03342
									87008500	0
									87009000	0
									87009500	0
									87010000	0
									87010500	0
									87011000	0
									87011500	0
									87012000	0
									87012500	0
									87013000	0
									87013500	0
									87014000	0
									87014500	0
									87015000	0
									87015500	0
									87016000	0
									87016500	0
									87017000	0
									87017500	0
									87018000	0
									87018500	0
									87019000	0
									87019500	0
									87020000	0
									87020500	0
									87021000	0
									87021500	0
									87022000	0
									87022500	0
									87023000	0
									87023500	0
									87024000	0
									87024500	0
									87025000	0
									87025500	0
									87026000	0
									87026500	0
									87027000	0
									87027500	0
									87028000	0
									87028500	0
									87029000	0
									87029500	0
									87030000	0.510545
									87030500	0
									87031000	0
									87031500	0
									87032000	0
									87032500	0
									87033000	0
									87033500	0
									87034000	0
									87034500	0
									87035000	0
									87035500	0
									87036000	0
									87036500	0
									87037000	0
									87037500	0
									87038000	0
									87038500	0
									87039000	0
									87039500	0
									87040000	0
									87040500	0
									87041000	0.510545
									87041500	0
									87042000	0
									87042500	0
									87043000	0
									87043500	0
									87044000	0
									87044500	0
									87045000	0
									87045500	0
									87046000	0.510545
									87046500	0
									87047000	1.03342
									87047500	0
									87048000	0
									87048500	0
									87049000	0
									87049500	0
									87050000	0
									87050500	1.03342
									87051000	0
									87051500	0
									87052000	0
									87052500	0
									87053000	0
									87053500	0
									87054000	0
									87054500	0
									87055000	0
									87055500	0
									87056000	0
									87056500	0
									87057000	0.510545
									87057500	0
									87058000	0
									87058500	0
									87059000	0
									87059500	0
									87060000	0
									87060500	0.705742
									87061000	0
									87061500	0
									87062000	0
									87062500	0
									87063000	0
									87063500	0
									87064000	0
									87064500	0
									87065000	0
									87065500	0
									87066000	0.510545
									87066500	0
									87067000	0
									87067500	0
									87068000	0
									87068500	0
									87069000	0
									87069500	0
									87070000	0
									87070500	0
									87071000	0
									87071500	0
									87072000	0
									87072500	0
									87073000	0
									87073500	0
									87074000	0
									87074500	0
									87075000	0
									87075500	0
									87076000	0
									87076500	0
									87077000	0
									87077500	0
									87078000	0
									87078500	0
									87079000	0
									87079500	0
									87080000	0.510545
									87080500	0
									87081000	0
									87081500	0
									87082000	0
									87082500	0
									87083000	0
									87083500	0
									87084000	0
									87084500	0
									87085000	0
									87085500	0
									87086000	0
									87086500	0
									87087000	0
									87087500	0
									87088000	0
									87088500	0
									87089000	0
									87089500	0
									87090000	0
									87090500	0
									87091000	0
									87091500	0
									87092000	0.510545
									87092500	0
									87093000	0
									87093500	0
									87094000	0
									87094500	0
									87095000	0
									87095500	0
									87096000	0
									87096500	0
									87097000	0
									87097500	0
									87098000	0
									87098500	0
									87099000	0
									87099500	0
									87100000	0
									87100500	0
									87101000	0
									87101500	0
									87102000	0
									87102500	0
									87103000	0
									87103500	0
									87104000	0
									87104500	0
									87105000	0
									87105500	0
									87106000	0
									87106500	0
									87107000	0
									87107500	0
									87108000	0
									87108500	0
									87109000	0
									87109500	0
									87110000	0
									87110500	0
									87111000	0
									87111500	0
									87112000	0
									87112500	0
									87113000	0
									87113500	0
									87114000	0.510545
									87114500	0
									87115000	0
									87115500	0
									87116000	0
									87116500	0
									87117000	0
									87117500	0
									87118000	0
									87118500	0
									87119000	0.510545
									87119500	0
									87120000	0
									87120500	1.03342
									87121000	0
									87121500	0
									87122000	0
									87122500	1.03342
									87123000	0
									87123500	0
									87124000	0
									87124500	0
									87125000	0
									87125500	0
									87126000	0
									87126500	0
									87127000	0
									87127500	0
									87128000	0
									87128500	0
									87129000	0
									87129500	0
									87130000	0
									87130500	0.510545
									87131000	0
									87131500	0
									87132000	0.510545
									87132500	0
									87133000	0
									87133500	0
									87134000	0
									87134500	0
									87135000	0
									87135500	0.510545
									87136000	0
									87136500	0
									87137000	0
									87137500	0
									87138000	0
									87138500	0
									87139000	0
									87139500	0
									87140000	0
									87140500	0
									87141000	0
									87141500	0
									87142000	0
									87142500	0
									87143000	0
									87143500	0
									87144000	0
									87144500	0
									87145000	0
									87145500	0
									87146000	0
									87146500	0
									87147000	0
									87147500	0
									87148000	0
									87148500	0
									87149000	0
									87149500	0
									87150000	0
									87150500	0
									87151000	0
									87151500	0
									87152000	0
									87152500	0
									87153000	0
									87153500	0
									87154000	0
									87154500	0
									87155000	0
									87155500	0
									87156000	0
									87156500	0
									87157000	0
									87157500	0
									87158000	0
									87158500	0
									87159000	0
									87159500	0
									87160000	0
									87160500	0
									87161000	0
									87161500	0
									87162000	0
									87162500	0
									87163000	0
									87163500	0
									87164000	0
									87164500	0
									87165000	0
									87165500	0
									87166000	0
									87166500	0
									87167000	0
									87167500	0
									87168000	0
									87168500	0
									87169000	0
									87169500	0
									87170000	0
									87170500	0
									87171000	0
									87171500	1.03342
									87172000	0
									87172500	0
									87173000	0
									87173500	0
									87174000	0
									87174500	0.510545
									87175000	1.55833
									87175500	0
									87176000	0
									87176500	0
									87177000	0
									87177500	0
									87178000	0
									87178500	0
									87179000	0
									87179500	0
									87180000	0
									87180500	0
									87181000	0.510545
									87181500	0
									87182000	0.996348
									87182500	0
									87183000	0
									87183500	0
									87184000	0.510545
									87184500	0.510545
									87185000	0
									87185500	0
									87186000	0
									87186500	0
									87187000	0
									87187500	0
									87188000	0
									87188500	0
									87189000	0
									87189500	0
									87190000	0
									87190500	0
									87191000	0
									87191500	0
									87192000	0
									87192500	0
									87193000	0
									87193500	0
									87194000	0
									87194500	0
									87195000	0
									87195500	0
									87196000	0
									87196500	0
									87197000	0
									87197500	0
									87198000	0
									87198500	0
									87199000	0
									87199500	0
									87200000	0
									87200500	0
									87201000	0
									87201500	0
									87202000	0
									87202500	0
									87203000	0
									87203500	0
									87204000	1.56932
									87204500	0
									87205000	0
[truncated: 4,414 more rows]

## Sheet: Fig. 1e
Gene	Whole cohort (%)	Any family history (%)	Parent-to-offspring transmission (%)
DUOX2	12.2346	10.9929	1
TG	2.73003	2.83688	0
TPO	1.41557	1.41844	0
SLC5A5	0.606673	1.06383	0
TSHR	2.62892	2.48227	0
PAX8	1.6178	3.19149	5
NKX2-1	0.404449	0.35461	0
(TTTG)3/SNV	13.8524	41.4894	75
Molecularly unsolved	64.5096	36.1702	19
