# Supplementary material for: Functional variants in a TTTG microsatellite on 15q26.1 cause familial nonautoimmune thyroid abnormalities
Source: Nat Genet. 2024 May 7;56(5):869–76. doi: 10.1038/s41588-024-01735-5 (PMC11096107; doi:10.1038/s41588-024-01735-5)
Supplement: Supplementary file 5 — Statistical source data. [file 41588_2024_1735_MOESM5_ESM.xlsx]

## Sheet: Fig. 2a Log10TSH Newborn
Unsolved		DUOX2		TG		TPO		SLC5A5		TSHR		PAX8		NKX2-1		(TTTG)3/SNV
x axis	value	x axis	value	x axis	value	x axis	value	x axis	value	x axis	value	x axis	value	x axis	value	x axis	value
8	0.31597	10	0.665581	11.5	0.985875	13	1.4624	14.5	1.99935	16	1.08279	17.5	1.1529	19	0.255273	20.55	0.778151
8	0.439333	10	0.803457	11.55	1.41497	13.05	1.90309	14.5	2.76584	16.05	1.12969	17.55	1.19312	19	0.479143	20.55	0.812913
8.05	0.517196	10.05	0.834739	11.55	1.48287	13	2	14.55	2.90698	16	1.1486	17.5	1.52114	19	1.25744	20.55	0.870404
8	0.549003	10	0.862728	11.55	1.60423	13.05	2.49136	14.5	2.95073	16.05	1.17609	17.55	1.79655	19	1.88116	20.55	1.05956
7.9	0.568202	10.05	0.880814	11.5	1.75182	13.05	2.69897			15.95	1.17664	17.55	2.09968			20.5	1.08707
8.05	0.571709	10.05	0.935003	11.5	1.80821	13.05	2.86237			16	1.20292	17.55	2.19507			20.4	1.10182
8.05	0.634477	9.95	0.949878	11.5	1.8739	13	2.94448			16.05	1.25527	17.55	2.25527			20.55	1.19201
7.95	0.652246	10.05	1.01662	11.5	2	12.9	2.94885			15.95	1.25768	17.45	2.26245			20.45	1.19811
8.15	0.658584	10.05	1.05843	11.5	2.04179	13	3.00303			16	1.32531	17.5	2.2878			20.65	1.19948
8.05	0.698101	9.95	1.06446	11.5	2.11464	13.05	3.05397			16.05	1.41111	17.55	2.38021			20.5	1.20658
7.95	0.71433	10	1.10346	11.55	2.15564	13	3.14457			15.95	1.4216	17.5	2.53461			20.4	1.21748
8	0.720986	10.05	1.11727	11.5	2.1807	13	3.24055			16.05	1.47276	17.5	2.60097			20.55	1.233
7.9	0.724276	9.95	1.11727	11.55	2.20466					15.95	1.48855	17.5	2.64217			20.45	1.24105
8.1	0.731589	10.15	1.12418	11.5	2.30103					16	1.64552	17.5	2.78693			20.65	1.24252
7.8	0.732152	9.85	1.13672	11.55	2.56312					16.05	1.67015					20.35	1.24336
8.2	0.732394	10.25	1.1383	11.45	2.56996					15.95	1.67614					20.5	1.27639
7.7	0.732394	10	1.20249	11.55	2.67394					16	1.69104					20.55	1.29863
8.3	0.740363	10.05	1.24105	11.5	2.702					16.05	1.72583					20.45	1.30103
7.6	0.744293	10	1.2878	11.4	2.72041					16	1.74036					20.65	1.307
8.4	0.745855	10.05	1.29226	11.55	2.85003					16	2.04532					20.35	1.31239
8.05	0.752816	10	1.32243	11.55	2.98807					16.05	2.27646					20.75	1.31492
7.95	0.755875	9.9	1.33041							16.05	2.50515					20.25	1.31856
8.15	0.755875	10.1	1.33846													20.5	1.32634
7.85	0.767156	10	1.40654													20.4	1.32715
8.25	0.775246	10.05	1.41162													20.55	1.35122
7.75	0.777427	9.95	1.41497													20.45	1.3694
8.35	0.779596	10.15	1.41946													20.65	1.37107
8	0.78533	9.85	1.42375													20.5	1.38003
7.9	0.792392	10.25	1.42651													20.4	1.38202
8.1	0.798651	10.05	1.48259													20.6	1.39129
7.8	0.800717	9.95	1.48855													20.3	1.39759
8.2	0.804139	10	1.5172													20.55	1.41128
7.7	0.805501	9.9	1.52355													20.45	1.41162
8.3	0.80618	10.1	1.52711													20.65	1.4216
7.6	0.809088	10	1.58557													20.35	1.43473
8.05	0.811575	9.9	1.58989													20.5	1.44248
7.95	0.813581	10	1.64048													20.4	1.44342
8.15	0.813581	9.9	1.64246													20.6	1.4442
7.85	0.815578	10.05	1.66408													20.3	1.44824
8.25	0.823474	10	1.68422													20.7	1.45788
8	0.848189	10.05	1.71483													20.2	1.4609
7.9	0.848805	9.95	1.71767													20.8	1.46494
8.1	0.850646	10.15	1.72518													20.55	1.47129
7.8	0.854306	9.85	1.7255													20.45	1.47596
8.2	0.860937	10	1.75128													20.65	1.47857
7.7	0.863323	9.9	1.7629													20.35	1.48855
8.05	0.870404	10.05	1.78219													20.75	1.49969
7.95	0.877947	10	1.81056													20.25	1.49982
8.15	0.880242	9.9	1.82033													20.5	1.5193
7.85	0.880814	10.1	1.82498													20.4	1.52244
8.25	0.880814	9.8	1.82607													20.55	1.54469
7.75	0.883093	10.2	1.82975													20.45	1.55145
8.35	0.886491	10.05	1.91238													20.65	1.55618
7.65	0.887054	10	1.92355													20.35	1.55763
8.45	0.890365	9.9	1.92855													20.75	1.55871
7.55	0.895975	10.05	1.95119													20.25	1.55871
8.55	0.897077	9.95	1.95255													20.85	1.55991
8	0.902547	10.15	1.95424													20.5	1.5611
7.9	0.906335	9.85	1.97155													20.4	1.56229
8.1	0.909556	10.25	1.97695													20.6	1.56644
7.8	0.912753	10	1.98856													20.3	1.58467
8.2	0.913814	9.9	2													20.7	1.58827
7.7	0.922725	10.1	2													20.2	1.58883
8.05	0.937769	9.8	2													20.55	1.59273
7.95	0.959041	10.2	2													20.45	1.59988
8.15	0.959041	10.05	2.01157													20.65	1.61982
7.85	0.959041	9.95	2.02407													20.5	1.62325
8	0.963788	10.15	2.03822													20.4	1.63155
7.9	0.968016	10	2.04532													20.6	1.63317
8.1	0.979093	10.05	2.07737													20.3	1.63347
7.8	0.982271	9.95	2.08493													20.7	1.63849
8.2	0.984527	10	2.11394													20.2	1.64904
7.7	0.985426	9.9	2.12352													20.55	1.65321
8.3	0.987666	10.1	2.1245													20.45	1.6561
7.6	0.988113	10.05	2.14301													20.65	1.66087
8.05	0.991226	9.95	2.1523													20.35	1.6637
7.95	0.992554	10	2.1653													20.75	1.66624
8.15	0.996949	9.9	2.1827													20.25	1.66839
7.85	0.997823	10.05	2.19618													20.85	1.67256
8.25	1	9.95	2.21577													20.15	1.67486
7.75	1	10	2.22068													20.5	1.68305
8.35	1	9.9	2.22199													20.4	1.68628
7.65	1	10.1	2.23045													20.6	1.69622
8.45	1.00217	9.8	2.23528													20.3	1.70842
7.55	1.0026	10.2	2.23855													20.55	1.72428
8.55	1.00604	9.7	2.24551													20.45	1.72827
7.45	1.00915	10.05	2.25684													20.65	1.73054
8.65	1.00945	9.95	2.25964													20.35	1.734
7.35	1.0103	10	2.2927													20.75	1.73504
8.75	1.01064	9.9	2.30103													20.5	1.75708
7.25	1.01284	10.1	2.30963													20.4	1.76313
8.85	1.01284	10.05	2.33866													20.55	1.77255
7.15	1.01284	10	2.35218													20.45	1.77735
8.95	1.01745	10.05	2.38256													20.65	1.78931
7.05	1.01795	10	2.423													20.35	1.79337
8	1.02449	10.05	2.43616													20.75	1.79927
7.9	1.03503	9.95	2.44483													20.25	1.79934
8.1	1.03902	10.15	2.45332													20.55	1.85552
7.8	1.041	10	2.46538													20.5	1.86661
8.2	1.04139	9.9	2.48001													20.4	1.86923
7.7	1.04218	10.1	2.48216													20.55	1.90309
8.05	1.05308	10.05	2.50044													20.45	1.90569
7.95	1.05308	9.95	2.51574													20.5	1.92788
8.15	1.05805	10	2.5284													20.4	1.92937
7.85	1.07004	9.9	2.53767													20.6	1.93752
8.25	1.07041	10.05	2.57749													20.55	1.95424
7.75	1.07335	10.05	2.61993													20.45	1.95689
8.35	1.07372	10	2.65514													20.65	1.97502
7.65	1.07408	10.05	2.73102													20.5	1.98932
8.45	1.07482	10.05	2.7945													20.4	1.99313
7.55	1.07602															20.6	1.99651
8.55	1.077															20.55	2.01953
7.45	1.07809															20.45	2.02938
8	1.08099															20.5	2.05641
7.9	1.0835															20.5	2.12372
8.1	1.08565															20.5	1.05549
7.8	1.08636															20.5	1.80889
8.2	1.08743
7.7	1.09587
8.3	1.09621
7.6	1.09934
8.05	1.11059
7.95	1.11561
8.15	1.11727
7.85	1.11793
8.25	1.12057
7.75	1.12057
8.35	1.12057
7.65	1.12057
8.45	1.12261
7.55	1.12775
8.55	1.13258
7.45	1.13341
8.65	1.13609
7.35	1.13672
8.75	1.13672
7.25	1.13672
8.85	1.13672
7.15	1.13767
8.95	1.13893
7.05	1.13956
9.05	1.13982
6.95	1.13988
8	1.14239
7.9	1.14239
8.1	1.14301
7.8	1.14395
8.2	1.14426
7.7	1.14613
8.3	1.14675
7.6	1.14922
8.4	1.14922
7.5	1.15534
8.5	1.15836
7.4	1.16316
8.6	1.16584
7.3	1.16643
8.7	1.16791
7.2	1.1685
8.8	1.1685
7.1	1.16909
8.05	1.17609
7.95	1.17609
8.15	1.17609
7.85	1.18184
8.25	1.18469
7.75	1.18469
8.35	1.19033
7.65	1.19312
8.45	1.19618
8	1.20167
7.9	1.2052
8.1	1.20656
7.8	1.20952
8.2	1.21659
7.7	1.21748
8.3	1.22272
7.6	1.2235
8.05	1.23045
7.95	1.2307
8.15	1.23629
7.85	1.24055
8.25	1.25285
7.75	1.25912
8	1.26055
7.9	1.26576
8.1	1.26623
7.8	1.26717
8.2	1.26951
7.7	1.26951
8.3	1.26951
7.6	1.273
8.4	1.27416
7.5	1.27692
8.5	1.27989
7.4	1.2878
8.05	1.29885
7.95	1.306
8.15	1.3075
7.85	1.31112
8	1.32015
7.9	1.32098
8.1	1.32736
7.8	1.33646
8.2	1.34792
7.7	1.34821
8.3	1.34908
8.05	1.35044
7.95	1.35411
8.15	1.35564
7.85	1.3668
8.25	1.36736
7.75	1.37291
8.35	1.37341
8	1.38021
7.9	1.3831
8.1	1.38578
7.8	1.38739
8.2	1.38775
7.7	1.39445
8.3	1.39794
7.6	1.39794
8.4	1.40552
8.05	1.41027
7.95	1.41497
8.15	1.4216
7.85	1.423
8.25	1.42813
7.75	1.43136
8.35	1.43329
7.65	1.43377
8.45	1.43441
7.55	1.43505
8.55	1.43648
8	1.44091
7.9	1.44404
8.1	1.44545
7.8	1.44716
8.2	1.45788
7.7	1.46195
8.3	1.46997
8.05	1.47276
7.95	1.47276
8.15	1.47422
7.85	1.47524
8.25	1.47567
7.75	1.47712
8.35	1.48454
7.65	1.48756
8.45	1.48996
7.55	1.49136
8.55	1.49136
7.45	1.49346
8.65	1.49346
8	1.50106
7.9	1.50515
8.1	1.50634
7.8	1.51242
8.2	1.51851
7.7	1.52022
8.3	1.52166
7.6	1.52244
8.4	1.52507
7.5	1.52517
8.5	1.52892
7.4	1.52892
8.6	1.52917
7.3	1.52982
8.05	1.5302
7.95	1.5311
8.15	1.53364
7.85	1.53694
8.25	1.5397
7.75	1.5412
8.35	1.55413
7.65	1.55979
8	1.5611
7.9	1.56878
8.1	1.57978
7.8	1.58838
8.05	1.59306
7.95	1.5966
8.15	1.59988
7.85	1.60217
8.25	1.60423
7.75	1.61521
8	1.62014
7.9	1.62244
8.1	1.62268
7.8	1.62808
8.2	1.63043
7.7	1.63043
8.3	1.63114
7.6	1.63195
8.4	1.63417
7.5	1.63448
8.5	1.64068
7.4	1.64246
8.6	1.64542
7.3	1.64836
8.05	1.65321
7.95	1.65418
8.15	1.65514
7.85	1.6564
8.25	1.66276
7.75	1.6637
8.35	1.66932
7.65	1.67943
8	1.69302
7.9	1.69857
8.1	1.69984
7.8	1.7007
8.2	1.70217
7.7	1.70842
8.05	1.71374
7.95	1.7185
8.15	1.719
7.85	1.72591
8.25	1.73119
7.75	1.73624
8.35	1.7383
8	1.7512
7.9	1.75282
8.1	1.75587
7.8	1.7574
8.2	1.76343
8.05	1.78958
7.95	1.79092
8.15	1.79316
7.85	1.79796
8	1.80235
7.9	1.80841
8.1	1.81558
7.8	1.81895
8.2	1.81954
7.7	1.82151
8.3	1.82151
7.6	1.82217
8.4	1.82756
8.05	1.8411
7.95	1.85987
8	1.86273
7.9	1.86806
8.1	1.86864
7.8	1.87274
8.2	1.87274
7.7	1.87616
8.3	1.88423
7.6	1.88705
8.4	1.8888
8.05	1.89209
7.95	1.89259
8.15	1.89265
7.85	1.89818
8.25	1.89973
7.75	1.90309
8.35	1.90811
7.65	1.90822
8.45	1.91222
8	1.92106
7.9	1.92324
8.1	1.92742
7.8	1.93095
8.2	1.93349
7.7	1.93952
8.3	1.94778
8.05	1.96042
7.95	1.96237
8.15	1.96548
7.85	1.97174
8.25	1.97327
7.75	1.97635
8.35	1.97918
8	1.98272
7.9	1.98677
8.1	1.98918
7.8	1.99361
8.2	1.9937
7.7	1.99782
8.3	1.99957
7.6	2
8.4	2
7.5	2
8.5	2
7.4	2
8.6	2
7.3	2
8.7	2
7.2	2
8.8	2
7.1	2.00087
8.05	2.02036
7.95	2.02938
8.15	2.031
7.85	2.03342
8.25	2.03567
8	2.05729
7.9	2.06108
8.05	2.07853
7.95	2.09691
8.15	2.09698
8	2.10551
7.9	2.10551
8.1	2.11727
7.8	2.12041
8.2	2.12775
7.7	2.12937
8.05	2.1386
7.95	2.13925
8.15	2.14239
7.85	2.14426
8.25	2.14551
8	2.16227
7.9	2.16643
8.1	2.16838
7.8	2.17319
8.2	2.174
7.7	2.17511
8.3	2.18321
7.6	2.18469
8.4	2.18865
8.05	2.19424
7.95	2.20156
8.15	2.21702
8	2.2284
7.9	2.23045
8.1	2.24329
7.8	2.24405
8.2	2.24467
8.05	2.26951
7.95	2.27161
8.15	2.27346
8	2.29141
7.9	2.29447
8.1	2.29885
7.8	2.29885
8.2	2.30103
7.7	2.30103
8.3	2.30103
8.05	2.31429
7.95	2.33224
8.15	2.33365
7.85	2.33885
8	2.34635
7.9	2.34789
8.1	2.35025
7.8	2.35073
8.2	2.35908
7.7	2.36549
8.05	2.37236
7.95	2.37731
8.15	2.38462
7.85	2.39044
8	2.40261
7.9	2.41497
8.1	2.42398
7.8	2.42436
8.05	2.43775
7.95	2.45025
8.15	2.45162
8	2.48501
7.9	2.48956
8.05	2.49136
7.95	2.50243
8.15	2.50651
7.85	2.51055
8.25	2.51055
7.75	2.51614
8.35	2.51851
8	2.52414
7.9	2.5253
8.1	2.54231
7.8	2.54407
8.2	2.54407
8.05	2.5525
7.95	2.57749
8	2.59439
7.9	2.60874
8.05	2.61066
7.95	2.61595
8.15	2.61717
7.85	2.62237
8.25	2.62408
7.75	2.63347
8	2.65398
8.05	2.68601
7.95	2.68681
8.15	2.68931
7.85	2.69522
8.25	2.69897
8	2.71466
7.9	2.71767
8.1	2.71834
7.8	2.72673
8.2	2.72724
8.05	2.734
7.95	2.73957
8.15	2.74382
7.85	2.74819
8.25	2.75002
7.75	2.75259
8	2.76484
7.9	2.78462
8.1	2.78533
7.8	2.7854
8.2	2.78653
8.05	2.79546
7.95	2.79692
8.15	2.80222
7.85	2.81981
8	2.8206
7.9	2.83097
8.1	2.8379
7.8	2.84448
8.2	2.8451
8.05	2.85065
7.95	2.87515
8.15	2.87541
8	2.88423
7.9	2.88528
8.1	2.89321
7.8	2.90309
8.05	2.91249
7.95	2.91582
8.15	2.91593
7.85	2.92012
8	2.94949
7.9	2.95085
8.1	2.96194
7.8	2.96369
8.05	2.98632
8	3
7.9	3.01912
8.1	3.02694
8.05	3.03358
7.95	3.041
8.15	3.04746
8	3.06085
7.9	3.07555
8.1	3.07918
7.8	3.08001
8.2	3.08732
7.7	3.08764
8	3.19637
8.05	3.35698

## Sheet: Fig. 2a FT4 Newborn
Unsolved		DUOX2		TG		TPO		SLC5A5		TSHR		PAX8		NKX2-1		(TTTG)3/SNV
x axis	value	x axis	value	x axis	value	x axis	value	x axis	value	x axis	value	x axis	value	x axis	value	x axis	value
7.05	0.09	10	0.02	11.5	0.07	13	0.06	14.55	0.1	16.05	0.89	17.55	0.28	19.05	0.59	20.5	0.8
6.95	0.1	10.05	0.1	11.55	0.1	12.9	0.07	14.5	0.2	16	0.9	17.5	0.32	19.05	0.87	20.5	0.85
7.15	0.1	10.05	0.16	11.5	0.2	13.05	0.1	14.5	0.42	16.05	0.94	17.5	0.42	19.05	1.3	20.4	0.86
6.85	0.1	10	0.2	11.55	0.23	12.95	0.1	14.5	0.78	16.05	1.01	17.55	0.63	19	1.44	20.55	0.88
7.25	0.1	9.9	0.2	11.5	0.24	13	0.12			16.05	1.07	17.5	0.8			20.55	0.93
6.75	0.1	10.1	0.2	11.55	0.27	13.05	0.16			16	1.1	17.55	0.81			20.5	0.96
7.35	0.1	10.05	0.21	11.55	0.35	13	0.18			16.05	1.25	17.5	0.86			20.4	0.97
6.65	0.1	10.05	0.29	11.5	0.42	13.05	0.21			16.05	1.3	17.5	0.9			20.6	0.97
7.45	0.1	10	0.3	11.55	0.46	13.05	0.4			16	1.33	17.55	0.95			20.3	0.98
6.55	0.1	9.9	0.32	11.45	0.47	13	0.5			16	1.4	17.55	1.13			20.55	1
7.55	0.11	10.05	0.35	11.5	0.5	13	0.8			15.9	1.4	17.5	1.14			20.45	1
6.45	0.11	10	0.36	11.5	0.54	13	1.16			16.1	1.4	17.5	1.34			20.5	1.02
7	0.12	10.05	0.4	11.4	0.54					16.05	1.42	17.5	1.4			20.4	1.02
6.9	0.12	9.95	0.4	11.55	0.65					15.95	1.43	17.55	1.43			20.6	1.03
7.1	0.13	10.15	0.4	11.55	0.71					16	1.5					20.3	1.03
6.8	0.14	9.85	0.4	11.5	0.73					16.05	1.53					20.7	1.03
7.05	0.15	10.25	0.4	11.55	0.76					16	1.56					20.2	1.04
6.95	0.16	10	0.42	11.55	1					15.9	1.58					20.55	1.06
7	0.18	9.9	0.42	11.5	1.1					16.1	1.58					20.45	1.06
6.9	0.19	10.1	0.42	11.55	1.13					16.05	1.6					20.65	1.06
7.1	0.19	9.8	0.43							16	1.62					20.5	1.08
6.8	0.2	10.2	0.43													20.4	1.08
7.2	0.2	9.7	0.44													20.6	1.08
6.7	0.2	10.05	0.47													20.3	1.09
7.3	0.2	9.95	0.47													20.7	1.09
6.6	0.2	10.15	0.47													20.2	1.1
7.4	0.2	10	0.5													20.8	1.1
6.5	0.2	9.9	0.5													20.1	1.1
7.5	0.2	10.1	0.5													20.9	1.1
6.4	0.2	9.8	0.5													20	1.1
7.6	0.2	10.05	0.51													20.55	1.12
6.3	0.2	10	0.54													20.5	1.14
7.7	0.2	9.9	0.54													20.4	1.15
6.2	0.2	10.1	0.55													20.6	1.16
7.8	0.2	9.8	0.56													20.3	1.16
6.1	0.2	10.05	0.58													20.7	1.16
7.9	0.2	10	0.6													20.55	1.19
6	0.2	9.9	0.6													20.45	1.19
8	0.2	10.1	0.6													20.5	1.2
5.9	0.2	9.8	0.6													20.4	1.2
8.1	0.2	10.2	0.6													20.6	1.2
7.05	0.22	10.05	0.63													20.3	1.2
6.95	0.22	9.95	0.64													20.7	1.2
7.15	0.23	10	0.67													20.2	1.2
7	0.24	10.05	0.7													20.8	1.2
6.9	0.24	9.95	0.7													20.1	1.2
7.1	0.24	10.15	0.71													20.9	1.2
6.8	0.25	9.85	0.71													20	1.22
7.2	0.25	10.25	0.71													20.55	1.23
6.7	0.26	10	0.73													20.45	1.23
7.05	0.27	9.9	0.74													20.65	1.24
6.95	0.27	10.05	0.75													20.35	1.24
7	0.3	9.95	0.75													20.5	1.26
6.9	0.3	10.15	0.76													20.4	1.27
7.1	0.3	10	0.8													20.55	1.29
6.8	0.3	9.9	0.8													20.45	1.29
7.2	0.3	10.1	0.8													20.65	1.3
6.7	0.3	10.05	0.82													20.35	1.3
7.3	0.3	9.95	0.83													20.75	1.3
6.6	0.3	10.15	0.83													20.25	1.3
7.4	0.3	10.05	0.88													20.85	1.3
6.5	0.3	9.95	0.88													20.15	1.3
7.5	0.3	10.15	0.89													20.95	1.3
6.4	0.31	10	0.9													20.05	1.31
7.6	0.31	9.9	0.9													21.05	1.31
6.3	0.31	10.1	0.9													19.95	1.31
7.05	0.33	9.8	0.9													20.5	1.33
6.95	0.34	10.2	0.9													20.4	1.34
7.15	0.35	9.7	0.9													20.55	1.35
6.85	0.35	10.3	0.92													20.45	1.36
7	0.37	9.6	0.92													20.65	1.37
6.9	0.38	10.4	0.92													20.5	1.38
7.05	0.4	10	0.97													20.4	1.38
6.95	0.4	10.05	0.99													20.6	1.4
7.15	0.4	9.95	1													20.3	1.4
6.85	0.4	10.05	1.05													20.7	1.4
7.25	0.4	9.95	1.05													20.55	1.41
6.75	0.4	10.15	1.05													20.45	1.43
7.35	0.4	9.85	1.07													20.5	1.45
6.65	0.4	10	1.1													20.55	1.48
7.45	0.4	9.9	1.1													20.45	1.48
6.55	0.4	10	1.16													20.65	1.49
7.55	0.4	10.05	1.19													20.5	1.5
6.45	0.4	10	1.2													20.4	1.5
7.65	0.4	9.9	1.2													20.6	1.5
6.35	0.41	10	1.26													20.3	1.5
7	0.43	10.05	1.29													20.7	1.5
6.9	0.43	9.95	1.3													20.2	1.5
7.1	0.43	10.15	1.3													20.8	1.51
6.8	0.44	10	1.32													20.1	1.52
7.2	0.44	9.9	1.34													20.55	1.53
6.7	0.44	10.1	1.34													20.45	1.54
7.3	0.44	10.05	1.35													20.5	1.57
7.05	0.45	9.95	1.35													20.4	1.58
6.95	0.46	10	1.45													20.6	1.58
7.15	0.46	10	1.5													20.55	1.6
6.85	0.47	9.9	1.5													20.45	1.6
7.25	0.47	10.1	1.5													20.65	1.6
7	0.48	9.8	1.5													20.35	1.6
6.9	0.5	10.05	1.55													20.5	1.63
7.1	0.5	10	1.58													20.4	1.64
6.8	0.5	10.05	1.6													20.5	1.7
7.2	0.5	10.05	1.65													20.4	1.7
6.7	0.5	10	1.68													20.6	1.7
7.3	0.5	10.05	1.71													20.3	1.7
6.6	0.5	10	1.76													20.55	1.73
7.4	0.5	10	2.1													20.5	1.75
7.05	0.51	10	2.16													20.5	1.8
6.95	0.51															20.4	1.82
7.15	0.52															20.5	2
6.85	0.53															20.5	0.7
7.25	0.53															20.5	0.98
6.75	0.53
7	0.54
6.9	0.54
7.1	0.55
6.8	0.55
7.2	0.55
6.7	0.56
7.05	0.57
6.95	0.57
7.15	0.58
6.85	0.59
7	0.6
6.9	0.6
7.1	0.6
6.8	0.6
7.2	0.6
6.7	0.6
7.3	0.6
6.6	0.6
7.4	0.6
6.5	0.6
7.5	0.62
7.05	0.63
6.95	0.64
7.15	0.64
6.85	0.64
7.25	0.65
6.75	0.65
7	0.66
6.9	0.67
7.1	0.68
6.8	0.68
7.2	0.68
7.05	0.69
6.95	0.7
7.15	0.7
6.85	0.7
7.25	0.7
6.75	0.71
7.35	0.71
6.65	0.71
7	0.73
6.9	0.73
7.1	0.73
6.8	0.73
7.05	0.75
6.95	0.76
7.15	0.77
6.85	0.77
7.25	0.77
7	0.78
6.9	0.78
7.1	0.79
6.8	0.79
7.2	0.8
6.7	0.8
7.3	0.8
6.6	0.8
7.4	0.8
6.5	0.8
7.5	0.8
6.4	0.8
7.6	0.8
7.05	0.81
6.95	0.81
7.15	0.82
6.85	0.82
7.25	0.82
6.75	0.83
7.35	0.83
7	0.84
6.9	0.85
7.1	0.85
6.8	0.85
7.2	0.86
7.05	0.87
6.95	0.87
7.15	0.87
6.85	0.87
7.25	0.87
6.75	0.87
7.35	0.88
6.65	0.88
7.45	0.89
6.55	0.89
7	0.9
6.9	0.9
7.1	0.9
6.8	0.9
7.2	0.9
6.7	0.9
7.3	0.9
6.6	0.9
7.4	0.9
6.5	0.9
7.5	0.9
6.4	0.9
7.6	0.9
6.3	0.91
7.7	0.92
6.2	0.92
7.8	0.92
6.1	0.92
7.05	0.93
6.95	0.93
7.15	0.93
6.85	0.93
7.25	0.93
6.75	0.94
7.35	0.95
6.65	0.95
7.45	0.95
7	0.96
6.9	0.96
7.1	0.97
6.8	0.98
7.2	0.98
6.7	0.98
7.05	0.99
6.95	0.99
7.15	0.99
6.85	0.99
7.25	1
6.75	1
7.35	1
6.65	1
7.45	1
6.55	1
7.55	1
6.45	1
7.65	1
6.35	1
7.75	1
6.25	1
7.85	1
6.15	1
7.95	1
6.05	1
8.05	1.01
5.95	1.01
7	1.03
6.9	1.03
7.1	1.03
6.8	1.03
7.05	1.05
6.95	1.06
7.15	1.06
6.85	1.07
7	1.08
6.9	1.09
7.1	1.09
6.8	1.09
7.2	1.1
6.7	1.1
7.3	1.1
6.6	1.1
7.4	1.1
6.5	1.1
7.5	1.1
6.4	1.1
7.6	1.1
6.3	1.1
7.7	1.1
6.2	1.1
7.8	1.1
6.1	1.1
7.9	1.1
6	1.1
8	1.1
7.05	1.12
6.95	1.12
7.15	1.12
6.85	1.12
7.25	1.13
6.75	1.13
7.35	1.13
6.65	1.13
7	1.14
6.9	1.14
7.1	1.14
6.8	1.14
7.2	1.15
6.7	1.15
7.3	1.15
6.6	1.15
7.4	1.16
6.5	1.16
7.5	1.16
6.4	1.16
7.6	1.16
7.05	1.17
6.95	1.17
7.15	1.18
6.85	1.18
7.25	1.18
6.75	1.19
7.35	1.19
6.65	1.19
7.45	1.19
7	1.2
6.9	1.2
7.1	1.2
6.8	1.2
7.2	1.2
6.7	1.2
7.3	1.2
6.6	1.2
7.4	1.2
6.5	1.2
7.5	1.2
6.4	1.2
7.6	1.2
6.3	1.2
7.7	1.2
6.2	1.2
7.8	1.2
6.1	1.2
7.9	1.2
6	1.2
8	1.2
5.9	1.2
8.1	1.21
5.8	1.22
8.2	1.22
7.05	1.23
6.95	1.24
7.15	1.24
6.85	1.24
7.25	1.25
6.75	1.25
7	1.26
6.9	1.26
7.1	1.26
6.8	1.26
7.2	1.27
6.7	1.27
7.3	1.28
6.6	1.28
7.05	1.29
6.95	1.29
7.15	1.29
6.85	1.29
7.25	1.3
6.75	1.3
7.35	1.3
6.65	1.3
7.45	1.3
6.55	1.3
7.55	1.3
6.45	1.3
7.65	1.3
6.35	1.3
7.75	1.3
6.25	1.3
7.85	1.3
6.15	1.3
7.95	1.3
6.05	1.3
8.05	1.3
5.95	1.3
8.15	1.3
5.85	1.3
8.25	1.3
5.75	1.31
8.35	1.31
5.65	1.31
8.45	1.31
5.55	1.31
8.55	1.31
7	1.32
6.9	1.33
7.1	1.33
6.8	1.34
7.05	1.35
6.95	1.35
7.15	1.35
6.85	1.35
7.25	1.35
6.75	1.36
7.35	1.36
6.65	1.36
7.45	1.37
6.55	1.37
7.55	1.37
6.45	1.37
7	1.4
6.9	1.4
7.1	1.4
6.8	1.4
7.2	1.4
6.7	1.4
7.3	1.4
6.6	1.4
7.4	1.4
6.5	1.4
7.5	1.4
6.4	1.4
7.6	1.4
6.3	1.4
7.7	1.4
6.2	1.4
7.8	1.4
6.1	1.4
7.05	1.41
6.95	1.41
7.15	1.42
6.85	1.42
7.25	1.42
6.75	1.43
7	1.44
6.9	1.45
7.1	1.46
6.8	1.46
7.2	1.46
6.7	1.46
7.3	1.46
6.6	1.46
7.05	1.47
6.95	1.47
7.15	1.48
6.85	1.49
7	1.5
6.9	1.5
7.1	1.5
6.8	1.5
7.2	1.5
6.7	1.5
7.3	1.5
6.6	1.5
7.4	1.5
6.5	1.5
7.5	1.5
6.4	1.52
7.05	1.53
6.95	1.53
7.15	1.53
6.85	1.53
7.25	1.54
6.75	1.54
7.35	1.55
7	1.56
6.9	1.56
7.1	1.57
6.8	1.58
7.05	1.59
6.95	1.59
7.15	1.6
6.85	1.6
7.25	1.6
6.75	1.6
7.35	1.6
6.65	1.6
7.45	1.6
7	1.62
6.9	1.63
7.05	1.65
6.95	1.66
7	1.68
6.9	1.69
7.1	1.69
6.8	1.69
7.2	1.7
6.7	1.7
7.3	1.7
6.6	1.7
7.4	1.7
6.5	1.7
7.5	1.7
6.4	1.7
7.6	1.7
6.3	1.7
7.05	1.71
6.95	1.72
7.15	1.72
6.85	1.73
7	1.74
7	1.8
6.9	1.8
7.1	1.8
6.8	1.8
7.2	1.8
6.7	1.8
7.3	1.81
6.6	1.82
7.05	1.83
6.95	1.84
7.15	1.84
6.85	1.85
7	1.88
7.05	1.9
6.95	1.9
7.15	1.9
7.05	1.96
6.95	1.96
7.15	1.97
7	1.99
6.9	2
7.1	2
6.8	2
7.2	2
7	2.04
7	2.1
6.9	2.1
7.1	2.1
7.05	2.14
7.05	2.2
7.05	2.25
6.95	2.26
7	2.4
6.9	2.4
7.05

## Sheet: Fig. 2a Log10Tg Newborn
Unsolved		DUOX2		TG		TPO		SLC5A5		TSHR		PAX8		NKX2-1		(TTTG)3/SNV
x axis	value	x axis	value	x axis	value	x axis	value	x axis	value	x axis	value	x axis	value	x axis	value	x axis	value
8.05	1	10.05	2.04139	11.55	0	13.05	2.8657	14.5	2.75358	16.05	1.25527	17.5	1.51587	19	1	20.55	1.16732
7.95	1	10.05	2.3032	11.45	0	13	2.90309	14.5	3.04139	16.05	1.989	17.5	1.89154	19	2.74351	20.55	1.82672
8	1	10	2.35793	11.5	0	13.05	3.59106	14.5	3.29623	16	2.01199	17.5	2.02938			20.55	1.91908
8.15	0.69897	10	2.64444	11.65	0.69897	13	3.61066			15.9	2.01703	17.5	2.23045			20.5	1.93952
7.95	0.69897	9.9	2.64914	11.45	0.69897	13.05	3.65321			16	2.18184	17.5	2.38021			20.55	1.96614
8.05	0.795185	10.05	2.69897	11.65	0.69897					16	2.2492	17.5	3.4014			20.45	1.9952
8	0.90309	9.95	2.69897	11.35	0.69897					15.9	2.25527					20.55	2.04139
8.05	1	10.15	2.69897	11.5	0.973128					16	2.32222					20.5	2.11394
8	1.04139	9.85	2.71642	11.55	1					15.9	2.34537					20.4	2.11727
8.05	1.11394	10.05	2.78097	11.5	1.0607											20.55	2.12057
8.05	1.27184	10.05	2.85126	11.55	1.56229											20.45	2.14613
8.05	1.4216	10	2.90309													20.5	2.17319
8.05	1.51495	9.9	2.90309													20.4	2.17609
8	1.5563	10.1	2.90309													20.6	2.18752
8	1.60206	9.8	2.90309													20.55	2.20412
7.9	1.60206	10.2	2.90309													20.45	2.22789
8.1	1.62118	9.7	2.90309													20.65	2.23729
7.8	1.63347	10.3	2.90309													20.5	2.26245
8.2	1.63347	9.6	2.90309													20.55	2.28103
8	1.71181	10.05	2.9284													20.45	2.28578
8.05	1.75587	10	2.97313													20.65	2.30535
8.05	1.80956	9.9	2.99034													20.5	2.33846
8	1.86853	10.1	2.99476													20.4	2.34242
8.05	1.89265	10.05														20.6	2.34242
7.95	1.91593	9.95														20.3	2.35218
8	1.92428	10.15														20.7	2.35984
7.9	1.93952	9.85														20.55	2.36173
8.1	1.94939	10.25														20.45	2.38021
7.8	1.94939	9.75														20.65	2.39655
8.2	1.95952	10.05														20.5	2.43136
8.05	1.97035	9.95														20.4	2.43297
7.95	1.97635	10.15														20.55	2.4456
8.15	1.98318	10.05														20.45	2.45025
7.85	1.98588	9.95														20.65	2.45179
8.25	1.98954	10.15														20.35	2.4624
8	2	9.85														20.75	2.46389
7.9	2.01284	10														20.25	2.47712
8.1	2.03222	9.9														20.85	2.47712
7.8	2.03342	10.05														20.5	2.48001
8.2	2.03743	10														20.4	2.49136
7.7	2.03941	10.05														20.6	2.49831
8.05	2.04139	9.95														20.3	2.50379
7.95	2.04139	10.15														20.55	2.54283
8.15	2.04139	10.05														20.45	2.5563
7.85	2.06595	9.95														20.65	2.5563
8.25	2.06819	10														20.35	2.55859
7.75	2.07918	9.9														20.5	2.5682
8	2.08636	10.1														20.4	2.58995
7.9	2.1038	9.8														20.6	2.59106
8.1	2.11394	10.05														20.3	2.59483
7.8	2.11394	9.95														20.55	2.61595
8.2	2.11394	10.15														20.45	2.62325
7.7	2.11727	10.05														20.65	2.63347
8	2.19312	10														20.5	2.6721
8.05	2.20412	9.9														20.55	2.6902
7.95	2.20683	10														20.45	2.69636
8.15	2.20952	9.9														20.65	2.69897
7.85	2.21219															20.35	2.70329
8.25	2.23045															20.75	2.71096
8	2.25285															20.55	2.78219
7.9	2.25285															20.5	2.80618
8.1	2.25527															20.5	2.56467
7.8	2.25527
8.2	2.26482
7.7	2.26951
8.3	2.26951
7.6	2.27875
8.05	2.28488
7.95	2.30103
8.15	2.30103
7.85	2.3032
8.25	2.30535
8	2.32736
7.9	2.33041
8.1	2.34321
7.8	2.34635
8.2	2.3483
7.7	2.35218
8.05	2.36173
7.95	2.36342
8.15	2.36922
7.85	2.36922
8.25	2.37658
7.75	2.37658
8.35	2.38021
7.65	2.39794
8	2.41497
7.9	2.41497
8.1	2.41497
7.8	2.42651
8.2	2.43136
7.7	2.43775
8.05	2.44716
7.95	2.45179
8.15	2.45788
7.85	2.46389
8.25	2.46997
8	2.49136
7.9	2.50515
8.1	2.50515
7.8	2.51851
8.2	2.51851
7.7	2.51983
8.05	2.53148
7.95	2.5563
8.15	2.55751
8	2.5832
7.9	2.58771
8.1	2.59106
7.8	2.59218
8.2	2.5977
8.05	2.62014
8	2.65418
7.9	2.6561
8.1	2.66087
7.8	2.66464
8.2	2.66558
7.7	2.67843
8.05	2.68034
7.95	2.68124
8.15	2.68124
7.85	2.69108
8.25	2.69285
7.75	2.69897
8.35	2.69897
7.65	2.69897
8.45	2.70757
7.55	2.71425
8	2.72673
7.9	2.73239
8.1	2.73239
7.8	2.7356
8.2	2.74036
7.7	2.75587
8.05	2.76343
7.95	2.77597
8.15	2.77815
7.85	2.79169
8.25	2.79309
7.75	2.79934
8	2.80346
7.9	2.80618
8.1	2.80618
8.05	2.85126
7.95	2.85309
8	2.90309
7.9	2.90309
8.1	2.90309
7.8	2.90309
8.2	2.90309
7.7	2.90309
8.3	2.90309
7.6	2.90309
8.4	2.90309
7.5	2.90849
8.05	2.93247
7.95	2.95328
8	2.96336
7.9	2.96848
8.1	2.98227
7.8	2.99123
8.2	2.9952
8.05	3
7.95	3
8.15	3
7.85	3
8.25	3
7.75	3
8.35	3
7.65	3.00432
8.45	3.00432
7.55	3.03981
8	3.04922
7.9	3.06446
8.1	3.07918
8.05	3.08279
7.95	3.086
8	3.1271
7.9	3.14301
8.1	3.14301
7.8	3.15534
8.05	3.16256
8	3.21219
7.9	3.21748
8.1	3.22778
8.05	3.24055
8	3.2878
7.9	3.30406
8.1	3.31175
7.8	3.31597
8.05	3.35793
8	3.38021
7.9	3.38021
8.05	3.41497
7.95	3.42959
8	3.45469
8.05	3.48287
7.95	3.51481
8.15	3.51983
8	3.52504
7.9	3.52699
8.1	3.54407
8.05	3.65992
7.95	3.66652
8.05	3.72835
8.05	4.20683

## Sheet: Fig. 2a Log10TSH Infancy
Unsolved		DUOX2		TG		TPO		SLC5A5		TSHR		PAX8		NKX2-1		(TTTG)3/SNV
x axis	value	x axis	value	x axis	value	x axis	value	x axis	value	x axis	value	x axis	value	x axis	value	x axis	value
8	2.121	10	-0.0861861	11.5	0.729974	13	0.944976	14.5	1.98498	16	1.12905	17.55	0.489958	19	1.47943	20.5	1.27646
7.9	-0.69897	9.9	-0.0604807	11.55	0.881385	13	2.48287	14.55	2.04689	16	1.24976	17.5	1.13988			20.5	0.311754
8.05	-0.542118	10.05	0.0827854	11.5	1.12516			14.5	2.1271	16	1.30557	17.55	1.2418			20.5	0.521138
8.05	-0.431798	9.95	0.09691	11.5	1.24055					16.05	1.38739	17.45	1.25527			20.55	0.568202
8.05	1.32387	10	0.133539	11.5	2.0003					16	1.44404	17.5	2.43996			20.5	0.627366
8	1.47392	9.9	0.664642	11.55	2.0892					16.05	1.49415	17.4	2.49535			20.4	0.633468
7.9	-0.154902	10.1	0.149219	11.55	2.16298					16	1.73062					20.55	0.680336
8	-0.0705811	10.05	0.277609	11.55	2.2552					16	1.81518					20.5	0.726809
8.05	1.67173	10	0.334454	11.45	2.273					16	2.11879					20.4	0.737987
8	0	9.9	0.33646							16.05	2.25115					20.55	0.792392
7.9	0.619093	10.1	0.346353							16	2.30103					20.5	0.804139
8.05	0.0856473	10.05	0.352183							16	2.63535					20.4	0.83187
7.95	0.0863598	9.95	0.352761													20.6	0.846337
8	0.103804	10.15	0.359835													20.55	0.880814
7.9	0.932474	9.85	0.371068													20.45	0.897627
8.1	0.90309	10.25	0.38739													20.5	0.904716
7.8	0.822168	10	0.414973													20.4	0.925828
8.2	0.113943	9.9	0.431364													20.6	0.933487
7.7	0.136721	10.1	0.440909													20.3	0.944483
8.3	0.947924	10.05	0.458487													20.7	0.945764
8.05	0.155336	9.95	0.482874													20.55	0.974972
7.95	0.812245	10.15	0.491362													20.45	0.982271
8	0.740363	10	0.503791													20.5	1.01284
7.9	0.206826	9.9	0.509203													20.4	1.02938
8.1	0.220108	10.1	0.510545													20.6	1.02971
7.8	0.225309	9.8	0.528917													20.3	1.03663
8.2	0.247973	10.2	0.531479													20.7	1.04295
8.05	0.271842	9.7	0.544068													20.2	1.0461
7.95	0.280578	10.3	0.545307													20.55	1.05881
8.15	0.287802	10.05	0.559308													20.45	1.07115
7.85	0.296665	9.95	0.58995													20.65	1.0799
8.25	0.296665	10.15	0.591065													20.35	1.086
8	0.30963	9.85	0.591065													20.75	1.08636
7.9	0.311754	10.25	0.592177													20.25	1.09447
8.1	0.313023	9.75	0.595496													20.5	1.12872
7.8	0.31597	10	0.606274													20.4	1.13033
8.2	0.322219	9.9	0.61437													20.6	1.14805
7.7	0.322219	10.1	0.614897													20.3	1.14922
8.3	0.326336	9.8	0.61595													20.55	1.16967
7.6	0.330414	10.2	0.61595													20.45	1.19368
8.4	0.334454	10.05	0.685742													20.5	1.23401
7.5	0.342423	9.95	0.696356													20.4	1.24055
8.05	0.350636	10.15	0.69897													20.55	1.25042
7.95	0.365488	10	0.70757													20.45	1.25527
8.15	0.378398	9.9	0.716003													20.65	1.26951
7.85	0.387568	10.1	0.724276													20.35	1.28012
8.25	0.391112	9.8	0.732394													20.75	1.29226
7.75	0.39794	10.2	0.748963													20.5	1.32201
8.35	0.39794	10.05	0.751202													20.4	1.34005
8	0.4133	9.95	0.752048													20.55	1.37346
7.9	0.414305	10.15	0.770115													20.45	1.38292
8.1	0.416474	9.85	0.770852													20.65	1.39261
7.8	0.420945	10.25	0.775974													20.55	1.47276
8.2	0.421604	10	0.812913													20.45	1.49136
7.7	0.424882	9.9	0.818226													20.5	1.51188
8.3	0.432969	10.05	0.855519													20.55	1.57634
7.6	0.437751	9.95	0.863323													20.5	1.70053
8.05	0.453318	10	0.906335													20.55	1.7626
7.95	0.460898	9.9	0.909021													20.55	1.86864
8.15	0.463893	10.05	0.990783													20.5	0.971276
7.85	0.466868	10	1.02531													20.5	1.11126
8.25	0.482874	10.05	1.05192
7.75	0.489396	9.95	1.0693
8.35	0.495544	10	1.30276
7.65	0.499687	10	1.54777
8	0.50515
7.9	0.50515
8.1	0.511883
7.8	0.511883
8.2	0.511883
7.7	0.518514
8.3	0.526339
7.6	0.529687
8.4	0.533899
7.5	0.534026
8.5	0.535294
7.4	0.536053
8.6	0.537819
7.3	0.538448
8.7	0.543199
7.2	0.544068
8.8	0.549003
8.05	0.550228
7.95	0.55145
8.15	0.561101
7.85	0.561101
8.25	0.564666
7.75	0.568202
8.35	0.569374
7.65	0.571359
8.45	0.574031
7.55	0.575188
8.55	0.577492
7.45	0.578639
8.65	0.582858
7.35	0.583199
8.75	0.584331
7.25	0.584331
8.85	0.587711
7.15	0.595717
8.95	0.599883
7.05	0.599992
8	0.60206
7.9	0.605305
8.1	0.609594
7.8	0.612784
8.2	0.618048
7.7	0.618048
8.3	0.623249
7.6	0.625312
8.4	0.62941
7.5	0.62941
8.5	0.638589
7.4	0.644439
8.6	0.645422
8.05	0.650308
7.95	0.653213
8.15	0.658011
7.85	0.662096
8.25	0.673021
7.75	0.675778
8.35	0.678518
8	0.700271
7.9	0.70757
8.1	0.70757
7.8	0.710963
8.2	0.711807
7.7	0.718502
8.3	0.720986
7.6	0.721811
8.4	0.723538
7.5	0.724276
8.5	0.736397
7.4	0.737193
8.6	0.737193
7.3	0.738305
8.7	0.741152
8.05	0.755112
7.95	0.755875
8.15	0.756636
7.85	0.759668
8.25	0.760422
7.75	0.768712
8.35	0.771587
7.65	0.776701
8.45	0.77873
7.55	0.783332
8.55	0.78533
7.45	0.788168
8	0.804821
7.9	0.805501
8.1	0.813381
7.8	0.814248
8.2	0.817565
7.7	0.822822
8.3	0.827886
7.6	0.828015
8.4	0.82866
7.5	0.833784
8.5	0.845098
7.4	0.845098
8.05	0.859138
7.95	0.859739
8.15	0.860458
7.85	0.861534
8.25	0.862728
7.75	0.862728
8.35	0.863323
7.65	0.863323
8.45	0.865696
7.55	0.866287
8.55	0.869232
7.45	0.870989
8.65	0.873902
7.35	0.877947
8.75	0.879211
7.25	0.880814
8.85	0.880814
7.15	0.893262
8.95	0.896306
7.05	0.897627
8	0.903633
7.9	0.904174
8.1	0.910624
7.8	0.91169
8.2	0.916454
7.7	0.91698
8.3	0.923244
7.6	0.924279
8.4	0.928396
7.5	0.934498
8.5	0.942008
7.4	0.943989
8.6	0.946943
8.05	0.955688
7.95	0.956936
8.15	0.968483
7.85	0.974926
8.25	0.983401
7.75	0.983626
8.35	0.984887
7.65	0.986324
8.45	0.986772
7.55	0.997823
8	1
7.9	1.00264
8.1	1.00561
7.8	1.0406
8.2	1.04805
8.05	1.05308
7.95	1.05308
8.15	1.05538
7.85	1.05652
8.25	1.06333
7.75	1.06819
8.35	1.06967
7.65	1.08636
8	1.10687
7.9	1.11294
8.1	1.12057
7.8	1.13322
8.2	1.13609
7.7	1.14301
8.3	1.14395
8.05	1.17026
7.95	1.17898
8.15	1.17898
7.85	1.18156
8.25	1.18977
8	1.23704
8.05	1.25506
7.95	1.26905
8.15	1.27692
8	1.32634
8.05	1.36418
8	1.4062
7.9	1.43041
8.05	1.45697
7.95	1.45758
8.15	1.45788
7.85	1.49457
8	1.54357
8.05	1.57287
7.95	1.58724
8	1.60853
7.9	1.64177
8.05	1.67761
8	1.72263
7.9	1.74827
8.05	1.75051
7.95	1.75351
8.15	1.76178
8	1.80393
7.9	1.81823
8.1	1.84696
7.8	1.84979
8.05	1.86153
7.95	1.87262
8	1.9051
7.9	1.91328
8.1	1.92038
7.8	1.93526
8.2	1.93942
8.05	1.95328
8	2
7.9	2.0103
8.1	2.0445
8.05	2.05192
7.95	2.06718
8.15	2.08458
7.85	2.08952
8.25	2.09552
7.75	2.09691
8	2.10037
7.9	2.12001
8.1	2.12437
7.8	2.13322
8.2	2.14423
7.7	2.14551
8.05	2.15788
7.95	2.16271
8.15	2.1784
7.85	2.18427
8.25	2.19709
8	2.20566
7.9	2.21969
8.05	2.25261
7.95	2.28364
8.15	2.29232
7.85	2.29403
8	2.31681
7.9	2.32593
8.05	2.39655
7.95	2.39794
8	2.43933
7.9	2.44483
8.05	2.45803
7.95	2.46866
8.15	2.47276
8	2.54128
8	2.81056

## Sheet: Fig. 2a FT4 Infancy
Unsolved		DUOX2		TG		TPO		SLC5A5		TSHR		PAX8		NKX2-1		(TTTG)3/SNV
x axis	value	x axis	value	x axis	value	x axis	value	x axis	value	x axis	value	x axis	value	x axis	value	x axis	value
7.05	0.09	10.05	0.88	11.5	0.1	13	0.1	14.5	0.06	16	0.15	17.5	0.22	19	1.2	20.5	0.4
6.95	0.09	10	0.92	11.55	0.16	13	0.3	14.55	0.1	16	0.22	17.4	0.22			20.55	0.56
7	0.1	9.9	0.93	11.55	0.48			14.4	0.1	16.05	0.3	17.5	0.92			20.55	0.7
6.9	0.1	10.05	0.97	11.55	0.6					16	0.5	17.55	1.2			20.45	0.7
7.1	0.1	10	1	11.5	0.72					16.05	0.6	17.55	1.48			20.65	0.7
6.8	0.11	9.9	1	11.4	0.73					16	0.74					20.5	0.82
7.2	0.13	10.1	1.03	11.5	0.9					16	1.03					20.4	0.83
6.7	0.15	10	1.1	11.5	1					16.05	1.07					20.6	0.84
6.95	0.16	9.9	1.11	11.5	1.1					15.95	1.09					20.55	0.86
7.15	0.17	10.1	1.15							16	1.1					20.5	0.9
7	0.2	9.95	1.16							16	1.22					20.4	0.9
6.9	0.2	10.15	1.16							16.05	1.36					20.6	0.9
7.1	0.2	9.85	1.17													20.3	0.9
6.8	0.2	10.25	1.19													20.55	0.96
7.2	0.2	9.75	1.2													20.45	0.98
6.7	0.2	9.9	1.21													20.65	0.99
7.3	0.2	10.1	1.24													20.5	1
6.6	0.2	9.8	1.24													20.4	1
7.4	0.2	10.05	1.26													20.6	1
6.5	0.2	9.95	1.27													20.3	1
7.5	0.2	10.15	1.27													20.7	1
6.4	0.2	9.85	1.29													20.2	1.01
7.6	0.2	10	1.3													20.8	1.01
6.3	0.2	9.9	1.3													20.55	1.09
7.7	0.2	10.1	1.3													20.5	1.1
6.2	0.2	9.8	1.3													20.4	1.1
7.8	0.2	10.2	1.3													20.6	1.1
6.1	0.2	9.7	1.3													20.3	1.15
7.9	0.2	10.3	1.3													20.45	1.19
6	0.21	9.6	1.3													20.65	1.2
8	0.21	10.4	1.32													20.35	1.2
5.9	0.22	9.5	1.32													20.75	1.2
7.05	0.27	10.5	1.34													20.25	1.2
6.95	0.27	9.4	1.34													20.85	1.2
7.15	0.27	10.05	1.35													20.2	1.21
6.85	0.28	9.95	1.37													20.8	1.24
7.05	0.37	10.15	1.39													20.55	1.28
6.95	0.37	9.85	1.39													20.45	1.28
7	0.4	10.25	1.39													20.5	1.3
6.9	0.4	9.75	1.4													20.4	1.3
7.1	0.4	10.35	1.4													20.6	1.3
6.8	0.4	9.65	1.4													20.3	1.3
7.2	0.4	10.45	1.4													20.7	1.3
6.7	0.4	9.55	1.4													20.2	1.3
7.3	0.42	9.7	1.42													20.8	1.3
6.6	0.43	10.3	1.42													20.1	1.3
7.4	0.43	9.6	1.43													20.9	1.3
7.05	0.45	10.05	1.46													20	1.3
7	0.5	9.95	1.46													21	1.3
6.9	0.5	10	1.5													19.9	1.32
7.05	0.57	9.9	1.54													21.1	1.33
6.95	0.6	10.05	1.55													20.55	1.4
7.15	0.6	9.95	1.55													20.45	1.4
6.85	0.6	10	1.6													20.65	1.4
7.25	0.6	9.9	1.6													20.55	1.47
7.05	0.67	10.1	1.61													20.5	1.63
6.95	0.7	10.05	1.7													20.5	1.8
7.15	0.7	10	1.8													20.5	1.02
6.85	0.7	10.05	1.86													20.5	1.1
7.25	0.7	9.95	1.9
7.05	0.77	10.15	1.9
7	0.8
6.9	0.8
7.1	0.83
7.05	0.89
7	0.9
6.9	0.9
7.1	0.9
6.8	0.9
7.2	0.9
6.7	0.92
7.3	0.93
6.6	0.93
7.4	0.93
6.5	0.93
7.5	0.94
6.4	0.94
7.6	0.95
6.3	0.95
7.7	0.95
6.2	0.95
7.25	0.96
6.75	0.98
7.35	0.98
6.65	0.99
7	1
6.9	1
7.1	1
6.8	1
7.2	1
6.7	1
7.3	1.02
6.6	1.03
7.4	1.03
6.5	1.03
7.5	1.03
6.4	1.04
7.6	1.04
7.05	1.05
6.95	1.05
7.15	1.05
6.85	1.05
7.25	1.06
6.75	1.06
7.35	1.06
6.65	1.06
7.45	1.07
6.55	1.08
7.55	1.08
6.45	1.09
7.65	1.09
7	1.1
6.9	1.1
7.1	1.1
6.8	1.1
7.2	1.1
6.7	1.1
7.3	1.1
6.6	1.1
7.4	1.1
6.5	1.1
7.5	1.1
6.4	1.11
7.6	1.12
6.3	1.12
7.7	1.12
6.2	1.12
7.8	1.12
6.1	1.13
7.9	1.13
6	1.13
8	1.14
5.9	1.14
8.1	1.14
7.05	1.16
6.95	1.16
7.15	1.17
6.85	1.17
7.25	1.18
6.75	1.19
7.35	1.19
6.65	1.19
7.45	1.2
6.55	1.2
7.55	1.2
6.45	1.2
7.65	1.2
6.35	1.2
7.75	1.2
6.25	1.2
7.85	1.2
6.15	1.2
7.95	1.2
6.05	1.2
8.05	1.2
5.95	1.2
8.15	1.2
5.85	1.2
8.25	1.2
6.1	1.21
7.9	1.21
6	1.23
8	1.23
5.9	1.23
8.1	1.23
5.8	1.23
8.2	1.24
7.05	1.25
6.95	1.25
7.15	1.25
6.85	1.26
7.25	1.26
6.75	1.26
7.35	1.26
6.65	1.26
7.45	1.28
6.55	1.29
7.55	1.29
6.45	1.29
7.65	1.29
6.35	1.29
7	1.3
6.9	1.3
7.1	1.3
6.8	1.3
7.2	1.3
6.7	1.3
7.3	1.3
6.6	1.3
7.4	1.3
6.5	1.3
7.5	1.3
6.4	1.3
7.6	1.3
6.3	1.3
7.7	1.3
6.2	1.3
7.8	1.3
6.1	1.3
7.9	1.3
6	1.3
8	1.3
5.9	1.3
8.1	1.3
5.8	1.3
8.2	1.31
5.7	1.31
8.3	1.32
5.6	1.32
8.4	1.32
5.5	1.32
8.5	1.32
5.4	1.33
8.6	1.33
7.05	1.35
6.95	1.35
7.15	1.35
6.85	1.36
7.25	1.38
6.75	1.38
7.35	1.38
6.65	1.38
7.45	1.39
6.55	1.39
7.55	1.4
6.45	1.4
7.65	1.4
6.35	1.4
7.75	1.4
6.25	1.4
7.85	1.4
6.15	1.4
7.95	1.4
6.05	1.4
8.05	1.4
5.95	1.4
8.15	1.4
5.85	1.4
8.25	1.4
5.75	1.4
7.8	1.41
6.1	1.41
7.9	1.41
6	1.43
8	1.43
5.9	1.43
8.1	1.44
5.8	1.45
6.95	1.46
7.15	1.47
6.85	1.47
7.25	1.48
6.75	1.49
7	1.5
6.9	1.5
7.1	1.5
6.8	1.5
7.2	1.5
6.7	1.5
7.3	1.5
6.6	1.51
7.4	1.52
6.5	1.53
7.05	1.55
6.95	1.55
7.15	1.58
6.85	1.58
7.25	1.59
7	1.6
6.9	1.6
7.1	1.6
6.8	1.6
7.2	1.65
6.95	1.66
7.15	1.7
6.85	1.7
7.25	1.7
6.75	1.7
7.2	1.73
7	1.8
7.05	1.9
7	2.1

## Sheet: Fig. 2a Log10Tg Infancy
Unsolved		DUOX2		TG		TPO		SLC5A5		TSHR		PAX8		NKX2-1		(TTTG)3/SNV
x axis	value	x axis	value	x axis	value	x axis	value	x axis	value	x axis	value	x axis	value	x axis	value	x axis	value
8	0.20412	10.05	0.783189	11.5	0.1	13	2.25285	6		16.05	0.69897	17.55	1.19535	19	1.97772	20.55	1.07918
8	0.618048	10.05	1.09342	11.55	0.69897	13	3.23045			16.05	0.875061	17.5	1.44716			20.5	1.24551
8.05	0.69897	10.05	1.18752	11.5	1					16	0.921166	17.5	1.64345			20.55	1.29003
7.95	0.69897	9.95	1.18752	11.55	1.25527					16.05	0.954243	17.55	1.88423			20.55	1.45939
8.15	0.69897	10.05	1.26482	11.5	1.72428					16	1.03743	17.5	2.20412			20.5	1.53529
7.85	0.69897	9.95	1.29226							16.05	1.17609					20.55	1.57978
8	0.716003	10	1.33244							16	1.61278					20.45	1.57978
7.9	0.726727	10.05	1.38021							16.05	1.65321					20.5	1.61278
8.1	0.740363	10	1.40312							16	2.02531					20.4	1.64345
8.05	0.875061	10.05	1.4624							16.05	2.17609					20.6	1.64933
8.05	0.972203	9.95	1.49136							16	2.32222					20.55	1.68124
7.95	0.986772	10	1.51851													20.5	1.71433
8.15	0.996949	9.9	1.52634													20.4	1.72673
8	1	10.1	1.53148													20.6	1.74741
7.9	1	9.8	1.53782													20.55	1.76418
8.1	1.02119	10.05	1.55509													20.45	1.7839
7.8	1.04139	9.95	1.59106													20.65	1.79239
8.05	1.06819	10.15	1.59329													20.5	1.81158
7.95	1.08991	10	1.61847													20.4	1.81954
8	1.11059	9.9	1.62118													20.6	1.81954
7.9	1.11059	10.05	1.66652													20.3	1.84788
8.1	1.11327	9.95	1.67943													20.55	1.8651
7.8	1.11394	10.15	1.6902													20.5	1.90309
8.2	1.11727	9.85	1.69897													20.4	1.9154
7.7	1.12057	10	1.70757													20.6	1.91908
8.3	1.14922	9.9	1.72181													20.5	2
8.05	1.17609	10.1	1.74819													20.4	2.00432
7.95	1.19618	10.05	1.7767													20.6	2.02938
8	1.20412	9.95	1.78533													20.3	2.04139
7.9	1.20683	10.15	1.78533													20.55	2.05308
8.1	1.20952	9.85	1.79169													20.45	2.07664
7.8	1.22011	10	1.80618													20.65	2.07918
8.2	1.22789	9.9	1.83885													20.35	2.07918
7.7	1.23045	10.1	1.84073													20.5	2.11727
8.3	1.24551	10.05	1.86332													20.4	2.14613
7.6	1.24551	9.95	1.87967													20.6	2.14613
8.4	1.24797	10	1.92891													20.3	2.14706
8.05	1.25768	10.05	1.96426													20.55	2.17609
7.95	1.26007	9.95	1.96848													20.45	2.17898
8.15	1.26717	10.15	1.99123													20.65	2.19728
7.85	1.29226	10	2.03743													20.5	2.20412
8	1.30535	9.9	2.04532													20.55	2.27875
7.9	1.30535	10.05	2.0569													20.5	2.32222
8.1	1.30578	9.95	2.08707													20.55	2.39794
7.8	1.3075	10	2.1038													20.55	2.4624
8.2	1.32222	9.9	2.14613													20.5	2.63448
7.7	1.34242	10	2.24797													20.5	2.09342
8.05	1.35793															20.5	2.38917
7.95	1.36173
8.15	1.3681
7.85	1.36922
8.25	1.37658
7.75	1.38021
8.35	1.38202
7.65	1.38739
8.45	1.39094
7.55	1.39094
8.55	1.39794
7.45	1.39794
8.65	1.39967
8	1.4133
7.9	1.41497
8.1	1.43136
7.8	1.43297
8.2	1.44248
7.7	1.44716
8.3	1.44871
8.05	1.45788
7.95	1.4609
8.15	1.4624
7.85	1.4624
8.25	1.46982
7.75	1.47712
8.35	1.47712
7.65	1.47712
8.45	1.47712
7.55	1.47712
8.55	1.48144
7.45	1.48855
8	1.50515
7.9	1.50515
8.1	1.50515
7.8	1.50515
8.2	1.53148
7.7	1.53148
8.3	1.53529
7.6	1.53529
8.4	1.53908
7.5	1.54407
8.05	1.5563
7.95	1.5611
8.15	1.5682
7.85	1.5682
8.25	1.56937
7.75	1.57519
8.35	1.57864
7.65	1.57978
8.45	1.57978
7.55	1.58771
8.55	1.59106
7.45	1.59106
8	1.61278
7.9	1.6149
8.1	1.62428
7.8	1.62511
8.2	1.62737
7.7	1.63649
8.3	1.64542
8.05	1.65321
7.95	1.65321
8.15	1.66276
7.85	1.6637
8.25	1.68124
7.75	1.68124
8.35	1.68931
7.65	1.69548
8.45	1.69723
7.55	1.69897
8	1.7175
7.9	1.71933
8.1	1.72428
7.8	1.73239
8.2	1.7332
7.7	1.74036
8.3	1.74036
7.6	1.74351
8.4	1.74663
7.5	1.74741
8.5	1.74819
8.05	1.75587
7.95	1.75664
8.15	1.76343
7.85	1.77815
8.25	1.78533
7.75	1.78533
8.35	1.78873
8	1.80618
7.9	1.80618
8.1	1.80754
7.8	1.81291
8.2	1.81823
7.7	1.81954
8.3	1.83251
7.6	1.8451
8.4	1.84696
8.05	1.85673
7.95	1.86094
8.15	1.86392
7.85	1.88309
8.25	1.88649
7.75	1.88649
8.35	1.88649
7.65	1.88818
8.45	1.89209
8	1.92942
7.9	1.94448
8.1	1.94448
8.05	1.96142
7.95	1.97313
8.15	1.97772
7.85	1.99123
8.25	1.99123
7.75	1.99564
8	2
7.9	2
8.1	2
7.8	2
8.2	2.03743
7.7	2.03743
8.3	2.04139
8.05	2.07555
8	2.11959
7.9	2.13704
8	2.22141
8	2.30103
7.9	2.30103
8.1	2.32222
7.8	2.32222
8.2	2.33041
8	2.43136
8.05	2.4979
8.05	2.5563

## Sheet: Fig. 2b Size Newborn
Unsolved		DUOX2		TG		TPO		SLC5A5		TSHR		PAX8		NKX2-1		(TTTG)3
x axis	value	x axis	value	x axis	value	x axis	value	x axis	value	x axis	value	x axis	value	x axis	value	x axis	value
8	-5.3125	10.05	-1.9	11.5	6	13	3.5	14.5	8	16	-3.0625	17.55	-3.4375	19	-3.3	20.5	-5.5625
7.9	-5.3125	10.05	-1.25	11.5	7	13	7.15			16	-2.8	17.45	-3.35	19	-1	20.5	-3.5625
8	-5	10	-0.6	11.5	7.5					16	-1.625	17.5	-2.95			20.4	-3.5
8	-4.75	10.05	-0.4375	11.5	10					16	-0.4375	17.5	-2.6			20.55	-3.0625
7.9	-4.6875	10.05	-0.05	11.5	12					16	0.3125	17.5	-1.125			20.5	-3
8.1	-4.6875	10	0	11.5	14.6875											20.55	-2.5
8.05	-4.25	10	0.45													20.5	-2
8	-4.0625	10	1													20.4	-2
8.05	-4	9.9	1													20.5	-1.5
8	-3.875	10.1	1													20.4	-1.5
8	-3.5	10.05	1.125													20.6	-1.5
7.9	-3.45	9.95	1.125													20.3	-1.35
8	-3.1875	10	1.625													20.5	-1.2
8	-3	10.05	1.65													20.55	-1
7.9	-3	9.95	1.6875													20.45	-1
8.05	-2.8125	10.15	1.75													20.65	-1
7.95	-2.8125	9.85	1.75													20.35	-0.9375
8	-2.6875	10.05	2.25													20.75	-0.9375
7.9	-2.6	9.95	2.25													20.5	-0.875
8.1	-2.55	10.15	2.3													20.4	-0.875
7.95	-2.5	10.05	2.7													20.6	-0.8125
8.15	-2.4	9.9	2.75													20.3	-0.8
7.9	-2.25	10.1	2.8125													20.55	-0.6875
7.95	-2.2	9.8	2.8125													20.45	-0.65
8.15	-2.1875	10	3													20.5	-0.5625
7.85	-2.1875	9.9	3													20.55	-0.45
8	-2.1	10	3.4													20.45	-0.4375
7.9	-1.95	10.05	3.75													20.65	-0.375
7.95	-1.85	10	3.9375													20.35	-0.3125
8.15	-1.85	10.05	4.2													20.5	-0.25
7.85	-1.81	9.9	4.25													20.4	-0.25
8.25	-1.8	10.05	4.375													20.55	-0.125
7.9	-1.8	10	4.625													20.45	-0.0625
8.05	-1.6	10.05	4.6875													20.5	0
7.95	-1.5625	10	5.4375													20.4	0
8	-1.5	10.05	5.6875													20.6	0
8.05	-1.3	10	5.75													20.3	0.0625
8	-1.1875	10.05	6.5													20.7	0.0625
7.9	-1.15	9.95	6.5625													20.2	0.125
8.05	-1.05	10.15	6.5625													20.55	0.1875
7.95	-1	10.05	6.8125													20.5	0.3125
8.15	-1	9.95	6.875													20.5	-0.808243
7.85	-1	10	7.25
8.25	-1
7.75	-1
8.35	-0.9375
7.65	-0.9375
8.45	-0.9375
7.55	-0.9375
8.55	-0.9375
8.05	-0.75
7.95	-0.7
8.15	-0.6875
8	-0.5
8.05	-0.3125
7.95	-0.3125
8.15	-0.3125
8.05	-0.125
8	0
7.9	0
8.1	0.1
8.05	0.1875
8	0.3125
7.9	0.3125
8.05	0.5625
8	0.65
7.9	0.75
7.95	0.75
8.15	0.8125
8	0.9375
7.9	0.9375
8.1	1
7.8	1
8.2	1
7.7	1
8.3	1
8.05	1.0625
8.05	1.375
7.95	1.4
8	1.5625
8.05	1.6875
7.95	1.75
8	2.1875
8.05	2.3125
8	2.4
8.05	2.6875
8	2.8125
8	3.0625
7.9	3.0625
8	4
8	4.5
8.05	5
8.05	5.3125
8.05	5.65
8	5.75
8.05	5.875
8.05	8
8	10.3125
8	14.1875

## Sheet: Fig. 2b Size Infancy
Unsolved		DUOX2		TG		TPO		SLC5A5		TSHR		PAX8		NKX2-1		(TTTG)3
x axis	value	x axis	value	x axis	value	x axis	value	x axis	value	x axis	value	x axis	value	x axis	value	x axis	value
8	-3.5	10.05	-3.35	11.55	-1.26667	13	4	4.5		16.05	-5.16667	17.5	-3.5	19	0.2	20.55	-4.33333
8.05	-3.36667	10	-3	11.55	-0.333333	13	6.65			16.05	-3.66667	17.5	-2			20.55	-3.4
8	-3.26667	10	-2.56667	11.5	1.33333					16	-1.66667	17.55	-1.66667			20.45	-3.4
7.9	-3.25	10	-2.26667	11.4	1.33333					16.05	-1.33333					20.55	-2.73333
8.1	-3.2	10	-1.96667	11.55	2.6					16	-0.55					20.5	-2.66667
8	-3	10.05	-1.9	11.55	5.33333					16.05	0.5					20.4	-2.63333
7.9	-3	10	-1.76667	11.55	10.6667											20.6	-2.63333
8.1	-3	9.9	-1.66667													20.55	-2.55
7.8	-2.86667	10.05	-1.6													20.45	-2.43333
8	-2.66667	10	-1.43333													20.65	-2.4
7.9	-2.66667	9.9	-1.4													20.35	-2.4
8.1	-2.66667	10.1	-1.4													20.6	-2.36667
7.8	-2.6	10.05	-1.33333													20.5	-2.06667
8.05	-2.55	10.05	-1													20.4	-2
7.95	-2.46667	10.05	-0.666667													20.6	-2
8.15	-2.45	10.05	-0.333333													20.3	-2
8	-2.33333	10	-0.266667													20.5	-1.8
7.9	-2.33333	10	0.0378507													20.4	-1.66667
8.05	-2.13333	10.05	0.233333													20.6	-1.66667
8	-2	10	0.3													20.55	-1.63333
7.9	-2	9.9	0.366667													20.45	-1.63333
8.1	-2	10.05	0.5													20.65	-1.63333
7.8	-2	9.95	0.566667													20.5	-1.44635
8.05	-1.9	10.05	0.766667													20.4	-1.43649
8	-1.75	10	1													20.6	-1.43333
7.9	-1.66667	9.9	1													20.3	-1.4
8.05	-1.63333	10	1.2													20.7	-1.4
7.95	-1.60677	10	1.5													20.2	-1.36667
8	-1.5	9.9	1.6													20.55	-1.33333
7.9	-1.43333	10.05	2													20.45	-1.3
8.1	-1.4	10	3.13333													20.65	-1.2
8.05	-1.33333	10	3.96667													20.35	-1.2
7.95	-1.33333	10.05	4.2													20.6	-1.07134
8.15	-1.2	10	6.66667													20.55	-1.03333
7.9	-1.1															20.45	-1.03333
8.1	-1.06667															20.65	-1.03333
8.05	-1															20.35	-1.03333
7.95	-1															20.5	-0.833333
8.15	-1															20.4	-0.8
7.85	-1															20.55	-0.733333
8.25	-1															20.45	-0.7
7.75	-0.924086															20.65	-0.666667
8	-0.866667															20.35	-0.6
7.9	-0.8															20.5	-0.501052
8.1	-0.8															20.5	-0.266667
8.05	-0.666667															20.4	-0.2
7.95	-0.666667															20.55	-0.136816
8.15	-0.666667															20.45	-0.133333
8	-0.595393															20.5	0
7.9	-0.55															20.55	0.2
8.1	-0.541001															20.45	0.2
7.8	-0.466667															20.65	0.3
8.2	-0.466667															20.55	3.23928
7.7	-0.451552															20.45	3.26667
8.05	-0.4															20.55	5
7.95	-0.4															20.5	-1.72582
8.15	-0.35															20.5	1.08022
7.85	-0.333333
8.25	-0.333333
8	-0.3
7.9	-0.266667
8.1	-0.25
7.8	-0.2
8.2	-0.169592
8	0
8.05	0.2
8	0.3
7.9	0.333333
8.1	0.35
7.8	0.366667
8.2	0.4
8.05	0.5
8	0.666667
8	1
8	1.6
8.05	1.73333
8.05	2.04217
8.05	2.66667
8	3.6

## Sheet: Fig. 2b 123I uptake
Unsolved		DUOX2		TG		TPO		SLC5A5		TSHR		PAX8		NKX2-1		(TTTG)3
x axis	value	x axis	value	x axis	value	x axis	value	x axis	value	x axis	value	x axis	value	x axis	value	x axis	value
8	0.37	10.05	3.9	11.5	26.6	13	10.69	4.5		16	6.8	17.5	2.58	19	17.5	20.55	5.26
7.9	0.86	10	8	11.5	30	13.05	23.9			16.05	7.68	17.55	13.4			20.5	6.71
8.1	0.87	10	10.3	11.5	42.65	13	38.1			16	8.97	17.55	15.68			20.55	7.9
8.05	1.27	10	14.1	11.55	53.3	13	42.9			16.05	21.5	17.5	20.6			20.5	8.04
7.95	1.4	10.05	15.47	11.5	54.9					16	30.1	17.5	22.6			20.5	14.3
8.15	1.74	10	18.87	11.55	67.6					16.05	33					20.55	15.5
7.85	1.97	10.05	19.81	11.5	68.89					16.05	41.8					20.5	16.8
8	2.11	10	20							16.05	43					20.4	16.9
7.9	2.5	9.9	20.8													20.55	17
8.1	2.59	10.05	21.5													20.45	17.56
7.8	2.7	10.05	23.3													20.65	17.66
8.05	3.2	10	24.28													20.35	17.8
7.95	3.45	9.9	24.9													20.5	18.8
8.15	3.58	10	26.9													20.4	18.9
7.85	3.7	10.05	27.4													20.55	19.6
8.25	3.8	10.05	29.7													20.5	20.09
8	4	10.05	33													20.4	20.9
7.9	4.1	9.95	33.5													20.55	21.91
8.05	5.1	10	38.71													20.5	22.06
7.95	5.3	10.05	39.3													20.4	22.1
8	6	9.95	39.4													20.6	22.4
7.9	6.25	10	40.9													20.5	24.2
8.1	6.3	10.05	43.5													20.4	24.6
7.8	6.39	10	44.7													20.6	24.7
8.2	6.6	10.05	45													20.3	24.8
7.7	6.9	9.95	45.9													20.5	26.23
8.05	7.3	10	48													20.4	26.23
7.95	7.3	9.9	48													20.55	27.1
8.15	7.32	10.05	49													20.45	27.39
7.85	7.9	9.95	49.8													20.5	28.2
8	8	10	52.2													20.5	30.4
8.05	9.07	10.05	53													20.4	30.8
7.95	9.38	10	54.4													20.55	31.3
8	10	10	56													20.5	34
7.9	10.3	9.9	56.7													20.4	34.9
8.05	11	10	66.5													20.55	35.1
7.95	11.2	10	70													20.55	37.4
8.15	11.5															20.5	38.7
7.85	11.6															20.55	39.5
8.25	11.76															20.5	40.3
7.75	11.9															20.4	40.94
8.35	11.9															20.5	42.5
7.65	11.92															20.55	45.8
8	12.28															20.5	50.6
7.9	12.4															20.5	52.99
8.1	12.51															20.5	62.5
7.8	12.6															20.5	16.2
8.2	12.67
7.7	12.9
8.3	12.9
7.6	12.98
8.05	13
7.95	13
8.15	13.2
7.85	13.2
8.25	13.2
7.75	13.28
8.35	13.4
7.65	13.75
8	14.43
7.9	14.7
8.1	14.8
7.8	14.8
8.05	15
7.95	15
8.15	15.06
7.85	15.71
8.25	15.9
8	16.04
7.9	16.3
8.1	16.7
7.8	16.77
8.05	17
7.95	17
8.15	17.6
7.85	17.7
8.25	17.85
7.75	17.9
8	18.09
7.9	18.28
8.1	18.4
7.8	18.5
8.2	18.56
7.7	18.6
8.3	18.6
7.6	18.68
8.05	19.4
7.95	19.5
8.15	19.7
7.85	19.8
8.25	19.9
8	20
7.9	20.2
8.1	20.2
7.8	20.22
8.2	20.5
7.7	20.8
8.3	20.89
8.05	21.2
7.95	21.28
8.15	21.8
8	22
7.9	22
8.1	22.7
7.8	22.8
8.05	23
7.95	23
8.15	23.19
7.85	23.2
8.25	23.4
7.75	23.6
8	24
7.9	24.3
8.1	24.4
7.8	24.8
8.2	24.8
8.05	25.48
7.95	25.83
8	26.2
7.9	26.93
8.05	27.03
7.95	27.57
8.15	27.6
7.85	27.6
8.25	27.7
7.75	27.9
8	28
7.9	28.1
8.1	28.1
7.8	28.5
8.2	28.9
8	30
7.9	30
8.1	30.3
7.8	30.4
8.2	30.5
8.05	31.1
7.95	31.4
8.15	31.5
8	32.3
7.9	32.5
8.1	32.5
8.05	33
7.95	33.9
8	34.3
7.9	34.6
8.1	34.71
8.05	35
7.95	35.2
8.15	35.6
7.85	35.6
8	36.3
8.05	37.3
8	38.9
8.05	39.8
7.95	39.9
8.05	41.1
7.95	41.2
8.15	41.5
8	42.5
8	44
7.9	44.2
8.1	44.57
8.05	45.6
8	46.9
8	48
8	50
8.05	57.1
8	68.4
8.05	71.9
8	88.3
8
8	9.7
