# Supplementary material for: Functional variants in a TTTG microsatellite on 15q26.1 cause familial nonautoimmune thyroid abnormalities
Source: Nat Genet. 2024 May 7;56(5):869–76. doi: 10.1038/s41588-024-01735-5 (PMC11096107; doi:10.1038/s41588-024-01735-5)
Supplement: Supplementary file 6 — Statistical source data. [file 41588_2024_1735_MOESM6_ESM.xlsx]

## Sheet: Sheet1
TSH						FT4						Tg
Family analysis		ToMMo		Homozygous		Family analysis		ToMMo		Homozygous		Family analysis		ToMMo
x axis	value	x axis	value	x axis	value	x axis	value	x axis	value	x axis	value	x axis	value	x axis	value
10	1.72	10.5	1.95	10.9	21.2	10	0.8	10.5	0.89	10.9	0.89	10	40	10.5	44.6
9.9	1.75	10.5	3.99			9.9	0.8	10.44	0.9			9.9	56	10.5	73.7
10	2.13	10.5	5.72			10.1	0.8	10.5	1.04			10.05	63.1	10.5	345
10	2.62					9.8	0.81					9.95	90
10.05	3.04					10.2	0.81					10	112
10.05	3.55					10	0.9					10.05	169
9.95	3.7					9.9	0.91					9.95	183
10	4					10.1	0.95					10.15	190
9.9	4.1					9.95	0.97					9.85	233
10.1	4.19					10	1.02					10	365
9.8	4.3					9.9	1.04					10.05	498.9
10.05	4.54					10.1	1.04					9.95	518
9.95	4.64					10	1.13					10	698
10	5.31					10.05	1.17					9.9	767.3
10.05	5.73					10.05	1.26					10	2500
10	6.58					9.95	1.26					10.05	3301
10.05	7.41					10	1.31					9.95	3737
10.05	11.5					10.05	1.4
10	13.02
10.05	15.6
