# Supplementary material for: Functional variants in a TTTG microsatellite on 15q26.1 cause familial nonautoimmune thyroid abnormalities
Source: Nat Genet. 2024 May 7;56(5):869–76. doi: 10.1038/s41588-024-01735-5 (PMC11096107; doi:10.1038/s41588-024-01735-5)
Supplement: Supplementary file 8 — Statistical source data. [file 41588_2024_1735_MOESM8_ESM.xlsx]

## Sheet: Fig. 4a
Position	Read depth in thyroid	Thyroid selectivity	Position	Read depth in thyroid	Thyroid selectivity
87600000	0.06	0.00236686	87600000	0.06	0.00236686
87600100	0.13	0.00849118	87600100	0.13	0.00849118
87600200	0.02	0.00164069	87600200	0.02	0.00164069
87600300	0	0	87600300	0	0
87600400	0.01	0.00103093	87600400	0.01	0.00103093
87600500	0.03	0.002849	87600500	0.03	0.002849
87600600	0	0	87600600	0	0
87600700	0	0	87600700	0	0
87600800	0.04	0.00280899	87600800	0.04	0.00280899
87600900	0.04	0.00408998	87600900	0.04	0.00408998
87601000	0.08	0.00668338	87601000	0.08	0.00668338
87601100	0.06	0.00418702	87601100	0.06	0.00418702
87601200	0.06	0.00595238	87601200	0.06	0.00595238
87601300	0.08	0.00759734	87601300	0.08	0.00759734
87601400	0.02	0.00146306	87601400	0.02	0.00146306
87601500	0.03	0.00190235	87601500	0.03	0.00190235
87601600	0.01	0.000808407	87601600	0.01	0.000808407
87601700	0.04	0.00324412	87601700	0.04	0.00324412
87601800	0	0	87601800	0	0
87601900	0.04	0.00568182	87601900	0.04	0.00568182
87602000	0.01	0.00110742	87602000	0.01	0.00110742
87602100	0.03	0.00279851	87602100	0.03	0.00279851
87602200	0.02	0.00175901	87602200	0.02	0.00175901
87602300	0.09	0.00301407	87602300	0.09	0.00301407
87602400	0.15	0.00542888	87602400	0.15	0.00542888
87602500	0.12	0.00359066	87602500	0.12	0.00359066
87602600	0.12	0.00321027	87602600	0.12	0.00321027
87602700	0.09	0.00254597	87602700	0.09	0.00254597
87602800	0.18	0.00506472	87602800	0.18	0.00506472
87602900	0.07	0.00249554	87602900	0.07	0.00249554
87603000	0.02	0.000971817	87603000	0.02	0.000971817
87603100	0.11	0.00523311	87603100	0.11	0.00523311
87603200	0.04	0.00167715	87603200	0.04	0.00167715
87603300	0.26	0.00971963	87603300	0.26	0.00971963
87603400	0.15	0.00779221	87603400	0.15	0.00779221
87603500	0.14	0.0107775	87603500	0.14	0.0107775
87603600	0.1	0.0081103	87603600	0.1	0.0081103
87603700	0.02	0.00143472	87603700	0.02	0.00143472
87603800	0	0	87603800	0	0
87603900	0	0	87603900	0	0
87604000	0	0	87604000	0	0
87604100	0.03	0.00244101	87604100	0.03	0.00244101
87604200	0.11	0.00606061	87604200	0.11	0.00606061
87604300	0.08	0.00360523	87604300	0.08	0.00360523
87604400	0.12	0.00503567	87604400	0.12	0.00503567
87604500	0.04	0.00125353	87604500	0.04	0.00125353
87604600	0.04	0.00120156	87604600	0.04	0.00120156
87604700	0.1	0.00349773	87604700	0.1	0.00349773
87604800	0.1	0.0039984	87604800	0.1	0.0039984
87604900	0.13	0.00310782	87604900	0.13	0.00310782
87605000	0.53	0.00637939	87605000	0.53	0.00637939
87605100	0.42	0.00424972	87605100	0.42	0.00424972
87605200	0.12	0.0027959	87605200	0.12	0.0027959
87605300	0.12	0.00334915	87605300	0.12	0.00334915
87605400	0.06	0.00168824	87605400	0.06	0.00168824
87605500	0.04	0.00131622	87605500	0.04	0.00131622
87605600	0.01	0.000379075	87605600	0.01	0.000379075
87605700	0	0	87605700	0	0
87605800	0.04	0.00168705	87605800	0.04	0.00168705
87605900	0.17	0.00491756	87605900	0.17	0.00491756
87606000	0.12	0.00301583	87606000	0.12	0.00301583
87606100	0.04	0.00164002	87606100	0.04	0.00164002
87606200	0.03	0.00133929	87606200	0.03	0.00133929
87606300	0.04	0.00204708	87606300	0.04	0.00204708
87606400	0.01	0.000419815	87606400	0.01	0.000419815
87606500	0	0	87606500	0	0
87606600	0.08	0.00389674	87606600	0.08	0.00389674
87606700	0.15	0.00628667	87606700	0.15	0.00628667
87606800	0.14	0.00380849	87606800	0.14	0.00380849
87606900	0	0	87606900	0	0
87607000	0.1	0.00279642	87607000	0.1	0.00279642
87607100	0.18	0.00398142	87607100	0.18	0.00398142
87607200	0.12	0.00329489	87607200	0.12	0.00329489
87607300	0.17	0.00710702	87607300	0.17	0.00710702
87607400	0.12	0.00388727	87607400	0.12	0.00388727
87607500	0.08	0.00247908	87607500	0.08	0.00247908
87607600	0.07	0.0017735	87607600	0.07	0.0017735
87607700	0.08	0.00213618	87607700	0.08	0.00213618
87607800	0.19	0.00553936	87607800	0.19	0.00553936
87607900	0.02	0.000583431	87607900	0.02	0.000583431
87608000	0	0	87608000	0	0
87608100	0	0	87608100	0	0
87608200	0	0	87608200	0	0
87608300	0	0	87608300	0	0
87608400	0.03	0.000606673	87608400	0.03	0.000606673
87608500	0.09	0.00176332	87608500	0.09	0.00176332
87608600	0.26	0.00631221	87608600	0.26	0.00631221
87608700	0.23	0.00651189	87608700	0.23	0.00651189
87608800	0.08	0.00258983	87608800	0.08	0.00258983
87608900	0.11	0.00309598	87608900	0.11	0.00309598
87609000	0.03	0.000845309	87609000	0.03	0.000845309
87609100	0	0	87609100	0	0
87609200	0.02	0.000446528	87609200	0.02	0.000446528
87609300	0.07	0.00142828	87609300	0.07	0.00142828
87609400	0.07	0.00102279	87609400	0.07	0.00102279
87609500	0.03	0.000249667	87609500	0.03	0.000249667
87609600	0.11	0.000551102	87609600	0.11	0.000551102
87609700	0.11	0.000612165	87609700	0.11	0.000612165
87609800	0.11	0.000853838	87609800	0.11	0.000853838
87609900	0.11	0.00178687	87609900	0.11	0.00178687
87610000	0.05	0.000614553	87610000	0.05	0.000614553
87610100	0.11	0.00107244	87610100	0.11	0.00107244
87610200	0.1	0.00112562	87610200	0.1	0.00112562
87610300	0.12	0.00235479	87610300	0.12	0.00235479
87610400	0.06	0.00108578	87610400	0.06	0.00108578
87610500	0	0	87610500	0	0
87610600	0	0	87610600	0	0
87610700	0	0	87610700	0	0
87610800	0	0	87610800	0	0
87610900	0.04	0.00144613	87610900	0.04	0.00144613
87611000	0.02	0.000689417	87611000	0.02	0.000689417
87611100	0.05	0.001523	87611100	0.05	0.001523
87611200	0.11	0.00625355	87611200	0.11	0.00625355
87611300	0.17	0.011356	87611300	0.17	0.011356
87611400	0.09	0.00346554	87611400	0.09	0.00346554
87611500	0.05	0.00201694	87611500	0.05	0.00201694
87611600	0.06	0.00258398	87611600	0.06	0.00258398
87611700	0.11	0.004329	87611700	0.11	0.004329
87611800	0.17	0.00403321	87611800	0.17	0.00403321
87611900	0.04	0.00103066	87611900	0.04	0.00103066
87612000	0.12	0.00474121	87612000	0.12	0.00474121
87612100	0.09	0.00358138	87612100	0.09	0.00358138
87612200	0.04	0.00104794	87612200	0.04	0.00104794
87612300	0.06	0.00203321	87612300	0.06	0.00203321
87612400	0.04	0.00244499	87612400	0.04	0.00244499
87612500	0.05	0.00295159	87612500	0.05	0.00295159
87612600	0.05	0.00330033	87612600	0.05	0.00330033
87612700	0.02	0.000990589	87612700	0.02	0.000990589
87612800	0.01	0.00075188	87612800	0.01	0.00075188
87612900	0.07	0.0100287	87612900	0.07	0.0100287
87613000	0.02	0.0022805	87613000	0.02	0.0022805
87613100	0.07	0.00543057	87613100	0.07	0.00543057
87613200	0.01	0.000636537	87613200	0.01	0.000636537
87613300	0.07	0.00301464	87613300	0.07	0.00301464
87613400	0.13	0.00423453	87613400	0.13	0.00423453
87613500	0.07	0.00215916	87613500	0.07	0.00215916
87613600	0.07	0.0024911	87613600	0.07	0.0024911
87613700	0.03	0.00160944	87613700	0.03	0.00160944
87613800	0.11	0.00495719	87613800	0.11	0.00495719
87613900	0.09	0.00396476	87613900	0.09	0.00396476
87614000	0.14	0.00535373	87614000	0.14	0.00535373
87614100	0.03	0.00140121	87614100	0.03	0.00140121
87614200	0.02	0.000967586	87614200	0.02	0.000967586
87614300	0	0	87614300	0	0
87614400	0	0	87614400	0	0
87614500	0	0	87614500	0	0
87614600	0.05	0.00183554	87614600	0.05	0.00183554
87614700	0.11	0.00310998	87614700	0.11	0.00310998
87614800	0.04	0.00105513	87614800	0.04	0.00105513
87614900	0.07	0.00156705	87614900	0.07	0.00156705
87615000	0.22	0.00538292	87615000	0.22	0.00538292
87615100	0.1	0.00273	87615100	0.1	0.00273
87615200	0.03	0.00143885	87615200	0.03	0.00143885
87615300	0.13	0.00521042	87615300	0.13	0.00521042
87615400	0.15	0.00372671	87615400	0.15	0.00372671
87615500	0.1	0.00319489	87615500	0.1	0.00319489
87615600	0.02	0.000707714	87615600	0.02	0.000707714
87615700	0.03	0.000792393	87615700	0.03	0.000792393
87615800	0.13	0.00473588	87615800	0.13	0.00473588
87615900	0.07	0.0049505	87615900	0.07	0.0049505
87616000	0.09	0.0052755	87616000	0.09	0.0052755
87616100	0.04	0.00169851	87616100	0.04	0.00169851
87616200	0.05	0.00153752	87616200	0.05	0.00153752
87616300	0.08	0.00235988	87616300	0.08	0.00235988
87616400	0.16	0.0048048	87616400	0.16	0.0048048
87616500	0.17	0.00473802	87616500	0.17	0.00473802
87616600	0.15	0.00395465	87616600	0.15	0.00395465
87616700	0.12	0.00377953	87616700	0.12	0.00377953
87616800	0.15	0.00461823	87616800	0.15	0.00461823
87616900	0.21	0.00747065	87616900	0.21	0.00747065
87617000	0.13	0.00498466	87617000	0.13	0.00498466
87617100	0.12	0.00464037	87617100	0.12	0.00464037
87617200	0.05	0.0019253	87617200	0.05	0.0019253
87617300	0.06	0.00158019	87617300	0.06	0.00158019
87617400	0.08	0.00434546	87617400	0.08	0.00434546
87617500	0.06	0.00321888	87617500	0.06	0.00321888
87617600	0.01	0.000801925	87617600	0.01	0.000801925
87617700	0.09	0.00412466	87617700	0.09	0.00412466
87617800	0.07	0.0018622	87617800	0.07	0.0018622
87617900	0	0	87617900	0	0
87618000	0.02	0.000588408	87618000	0.02	0.000588408
87618100	0.12	0.00437318	87618100	0.12	0.00437318
87618200	0.05	0.00144134	87618200	0.05	0.00144134
87618300	0.02	0.000488639	87618300	0.02	0.000488639
87618400	0.07	0.0018873	87618400	0.07	0.0018873
87618500	0.29	0.00638345	87618500	0.29	0.00638345
87618600	0.07	0.00230719	87618600	0.07	0.00230719
87618700	0.19	0.00488181	87618700	0.19	0.00488181
87618800	0.15	0.00326442	87618800	0.15	0.00326442
87618900	0.14	0.00270322	87618900	0.14	0.00270322
87619000	0.36	0.00612245	87619000	0.36	0.00612245
87619100	0.66	0.0058237	87619100	0.66	0.0058237
87619200	1.06	0.00489359	87619200	1.06	0.00489359
87619300	0.9	0.00416512	87619300	0.9	0.00416512
87619400	0.36	0.00122545	87619400	0.36	0.00122545
87619500	0.32	0.00107762	87619500	0.32	0.00107762
87619600	0.24	0.00148773	87619600	0.24	0.00148773
87619700	0.31	0.00361179	87619700	0.31	0.00361179
87619800	0.14	0.00222116	87619800	0.14	0.00222116
87619900	0.19	0.00362872	87619900	0.19	0.00362872
87620000	0.17	0.00442478	87620000	0.17	0.00442478
87620100	0.13	0.00294651	87620100	0.13	0.00294651
87620200	0.06	0.00189573	87620200	0.06	0.00189573
87620300	0.04	0.0011873	87620300	0.04	0.0011873
87620400	0.03	0.00111235	87620400	0.03	0.00111235
87620500	0	0	87620500	0	0
87620600	0.01	0.000245399	87620600	0.01	0.000245399
87620700	0.07	0.0031617	87620700	0.07	0.0031617
87620800	0	0	87620800	0	0
87620900	0	0	87620900	0	0
87621000	0.02	0.00107527	87621000	0.02	0.00107527
87621100	0.02	0.000609756	87621100	0.02	0.000609756
87621200	0.07	0.00270688	87621200	0.07	0.00270688
87621300	0.16	0.0136986	87621300	0.16	0.0136986
87621400	0.17	0.0101735	87621400	0.17	0.0101735
87621500	0.06	0.00363416	87621500	0.06	0.00363416
87621600	0.02	0.0019084	87621600	0.02	0.0019084
87621700	0.06	0.00350467	87621700	0.06	0.00350467
87621800	0.05	0.00319898	87621800	0.05	0.00319898
87621900	0.08	0.00580552	87621900	0.08	0.00580552
87622000	0	0	87622000	0	0
87622100	0	0	87622100	0	0
87622200	0	0	87622200	0	0
87622300	0	0	87622300	0	0
87622400	0.01	0.000878735	87622400	0.01	0.000878735
87622500	0.03	0.00296443	87622500	0.03	0.00296443
87622600	0	0	87622600	0	0
87622700	0.12	0.0112888	87622700	0.12	0.0112888
87622800	0.06	0.0055918	87622800	0.06	0.0055918
87622900	0.09	0.0100897	87622900	0.09	0.0100897
87623000	0.08	0.00240312	87623000	0.08	0.00240312
87623100	0.08	0.00617761	87623100	0.08	0.00617761
87623200	0.02	0.00298063	87623200	0.02	0.00298063
87623300	0	0	87623300	0	0
87623400	0	0	87623400	0	0
87623500	0.02	0.00381679	87623500	0.02	0.00381679
87623600	0.03	0.00380228	87623600	0.03	0.00380228
87623700	0.04	0.00248756	87623700	0.04	0.00248756
87623800	0	0	87623800	0	0
87623900	0.03	0.00113766	87623900	0.03	0.00113766
87624000	0.07	0.00125628	87624000	0.07	0.00125628
87624100	0.08	0.00135204	87624100	0.08	0.00135204
87624200	0.07	0.00161962	87624200	0.07	0.00161962
87624300	0	0	87624300	0	0
87624400	0	0	87624400	0	0
87624500	0	0	87624500	0	0
87624600	0	0	87624600	0	0
87624700	0.06	0.00264667	87624700	0.06	0.00264667
87624800	0.07	0.00382305	87624800	0.07	0.00382305
87624900	0.05	0.00349162	87624900	0.05	0.00349162
87625000	0.12	0.00829876	87625000	0.12	0.00829876
87625100	0.06	0.00264901	87625100	0.06	0.00264901
87625200	0.09	0.00433944	87625200	0.09	0.00433944
87625300	0	0	87625300	0	0
87625400	0.05	0.00144592	87625400	0.05	0.00144592
87625500	0.09	0.00412844	87625500	0.09	0.00412844
87625600	0.06	0.00377121	87625600	0.06	0.00377121
87625700	0.06	0.00437956	87625700	0.06	0.00437956
87625800	0.04	0.00232153	87625800	0.04	0.00232153
87625900	0.07	0.00433705	87625900	0.07	0.00433705
87626000	0.01	0.000809717	87626000	0.01	0.000809717
87626100	0.07	0.0032634	87626100	0.07	0.0032634
87626200	0.09	0.00408348	87626200	0.09	0.00408348
87626300	0	0	87626300	0	0
87626400	0	0	87626400	0	0
87626500	0.07	0.00223571	87626500	0.07	0.00223571
87626600	0.01	0.000244141	87626600	0.01	0.000244141
87626700	0	0	87626700	0	0
87626800	0.02	0.000831601	87626800	0.02	0.000831601
87626900	0.09	0.00339751	87626900	0.09	0.00339751
87627000	0.11	0.00322392	87627000	0.11	0.00322392
87627100	0.1	0.00320616	87627100	0.1	0.00320616
87627200	0.04	0.00156189	87627200	0.04	0.00156189
87627300	0.06	0.00254237	87627300	0.06	0.00254237
87627400	0.04	0.00225352	87627400	0.04	0.00225352
87627500	0.04	0.00217155	87627500	0.04	0.00217155
87627600	0	0	87627600	0	0
87627700	0.05	0.00243427	87627700	0.05	0.00243427
87627800	0.05	0.00164096	87627800	0.05	0.00164096
87627900	0.09	0.00145513	87627900	0.09	0.00145513
87628000	0.05	0.000815262	87628000	0.05	0.000815262
87628100	0.02	0.000419375	87628100	0.02	0.000419375
87628200	0.03	0.000514492	87628200	0.03	0.000514492
87628300	0.14	0.00182601	87628300	0.14	0.00182601
87628400	0.13	0.00254952	87628400	0.13	0.00254952
87628500	0.03	0.000746826	87628500	0.03	0.000746826
87628600	0.02	0.000379147	87628600	0.02	0.000379147
87628700	0.14	0.00269024	87628700	0.14	0.00269024
87628800	0.2	0.00414852	87628800	0.2	0.00414852
87628900	0.11	0.00300958	87628900	0.11	0.00300958
87629000	0.05	0.00184911	87629000	0.05	0.00184911
87629100	0.03	0.00100739	87629100	0.03	0.00100739
87629200	0.06	0.0019544	87629200	0.06	0.0019544
87629300	0.09	0.00357995	87629300	0.09	0.00357995
87629400	0.03	0.00144092	87629400	0.03	0.00144092
87629500	0.01	0.000575043	87629500	0.01	0.000575043
87629600	0	0	87629600	0	0
87629700	0	0	87629700	0	0
87629800	0.07	0.00270375	87629800	0.07	0.00270375
87629900	0.13	0.00798036	87629900	0.13	0.00798036
87630000	0.01	0.000465983	87630000	0.01	0.000465983
87630100	0.03	0.00114286	87630100	0.03	0.00114286
87630200	0.05	0.00209468	87630200	0.05	0.00209468
87630300	0.02	0.000813008	87630300	0.02	0.000813008
87630400	0.06	0.00226672	87630400	0.06	0.00226672
87630500	0.05	0.00226347	87630500	0.05	0.00226347
87630600	0	0	87630600	0	0
87630700	0	0	87630700	0	0
87630800	0	0	87630800	0	0
87630900	0	0	87630900	0	0
87631000	0	0	87631000	0	0
87631100	0	0	87631100	0	0
87631200	0	0	87631200	0	0
87631300	0.01	0.000359195	87631300	0.01	0.000359195
87631400	0.04	0.00140696	87631400	0.04	0.00140696
87631500	0.07	0.00296862	87631500	0.07	0.00296862
87631600	0.04	0.00207254	87631600	0.04	0.00207254
87631700	0.05	0.00197316	87631700	0.05	0.00197316
87631800	0.06	0.00209278	87631800	0.06	0.00209278
87631900	0.1	0.00284819	87631900	0.1	0.00284819
87632000	0.05	0.00139665	87632000	0.05	0.00139665
87632100	0.07	0.00159927	87632100	0.07	0.00159927
87632200	0.18	0.00458482	87632200	0.18	0.00458482
87632300	0.19	0.00694191	87632300	0.19	0.00694191
87632400	0.08	0.00274725	87632400	0.08	0.00274725
87632500	0.06	0.0019595	87632500	0.06	0.0019595
87632600	0.14	0.00381888	87632600	0.14	0.00381888
87632700	0.06	0.00171772	87632700	0.06	0.00171772
87632800	0.06	0.00178731	87632800	0.06	0.00178731
87632900	0.02	0.000834725	87632900	0.02	0.000834725
87633000	0.02	0.000937207	87633000	0.02	0.000937207
87633100	0.07	0.00320366	87633100	0.07	0.00320366
87633200	0.12	0.00519481	87633200	0.12	0.00519481
87633300	0.01	0.000341064	87633300	0.01	0.000341064
87633400	0.08	0.00291864	87633400	0.08	0.00291864
87633500	0.04	0.00144823	87633500	0.04	0.00144823
87633600	0.05	0.00144383	87633600	0.05	0.00144383
87633700	0.1	0.00190042	87633700	0.1	0.00190042
87633800	0.06	0.00175131	87633800	0.06	0.00175131
87633900	0.03	0.0011655	87633900	0.03	0.0011655
87634000	0.04	0.00120518	87634000	0.04	0.00120518
87634100	0.04	0.00133156	87634100	0.04	0.00133156
87634200	0.05	0.00162866	87634200	0.05	0.00162866
87634300	0.09	0.00267142	87634300	0.09	0.00267142
87634400	0.08	0.00176367	87634400	0.08	0.00176367
87634500	0.02	0.000826446	87634500	0.02	0.000826446
87634600	0.03	0.00174419	87634600	0.03	0.00174419
87634700	0.06	0.00521739	87634700	0.06	0.00521739
87634800	0.06	0.00598205	87634800	0.06	0.00598205
87634900	0.02	0.000978474	87634900	0.02	0.000978474
87635000	0.15	0.00417478	87635000	0.15	0.00417478
87635100	0.11	0.00319489	87635100	0.11	0.00319489
87635200	0.15	0.00413337	87635200	0.15	0.00413337
87635300	0.02	0.000601142	87635300	0.02	0.000601142
87635400	0	0	87635400	0	0
87635500	0	0	87635500	0	0
87635600	0	0	87635600	0	0
87635700	0.06	0.0021606	87635700	0.06	0.0021606
87635800	0.05	0.00245218	87635800	0.05	0.00245218
87635900	0.06	0.00180451	87635900	0.06	0.00180451
87636000	0.13	0.00399754	87636000	0.13	0.00399754
87636100	0.27	0.00530139	87636100	0.27	0.00530139
87636200	0.15	0.00369185	87636200	0.15	0.00369185
87636300	0.03	0.00156658	87636300	0.03	0.00156658
87636400	0	0	87636400	0	0
87636500	0	0	87636500	0	0
87636600	0	0	87636600	0	0
87636700	0	0	87636700	0	0
87636800	0	0	87636800	0	0
87636900	0.09	0.00310131	87636900	0.09	0.00310131
87637000	0.03	0.000937793	87637000	0.03	0.000937793
87637100	0.04	0.00182399	87637100	0.04	0.00182399
87637200	0.12	0.00724638	87637200	0.12	0.00724638
87637300	0.02	0.00133779	87637300	0.02	0.00133779
87637400	0.03	0.00223547	87637400	0.03	0.00223547
87637500	0	0	87637500	0	0
87637600	0.06	0.00327332	87637600	0.06	0.00327332
87637700	0.02	0.000945626	87637700	0.02	0.000945626
87637800	0	0	87637800	0	0
87637900	0.04	0.00316957	87637900	0.04	0.00316957
87638000	0.03	0.00252738	87638000	0.03	0.00252738
87638100	0.09	0.0050905	87638100	0.09	0.0050905
87638200	0.05	0.00294118	87638200	0.05	0.00294118
87638300	0.11	0.00612813	87638300	0.11	0.00612813
87638400	0.09	0.00317125	87638400	0.09	0.00317125
87638500	0.06	0.0012613	87638500	0.06	0.0012613
87638600	0.09	0.00138718	87638600	0.09	0.00138718
87638700	0.02	0.00027049	87638700	0.02	0.00027049
87638800	0.11	0.00161243	87638800	0.11	0.00161243
87638900	0.16	0.00295803	87638900	0.16	0.00295803
87639000	0.06	0.00176419	87639000	0.06	0.00176419
87639100	0.06	0.00311688	87639100	0.06	0.00311688
87639200	0.08	0.00446429	87639200	0.08	0.00446429
87639300	0.01	0.000405515	87639300	0.01	0.000405515
87639400	0	0	87639400	0	0
87639500	0	0	87639500	0	0
87639600	0	0	87639600	0	0
87639700	0	0	87639700	0	0
87639800	0.05	0.00212766	87639800	0.05	0.00212766
87639900	0.09	0.00540216	87639900	0.09	0.00540216
87640000	0.06	0.00356295	87640000	0.06	0.00356295
87640100	0.13	0.00500963	87640100	0.13	0.00500963
87640200	0.17	0.00676213	87640200	0.17	0.00676213
87640300	0.15	0.00387397	87640300	0.15	0.00387397
87640400	0.03	0.000963391	87640400	0.03	0.000963391
87640500	0.05	0.0016218	87640500	0.05	0.0016218
87640600	0.1	0.00320102	87640600	0.1	0.00320102
87640700	0.05	0.00161447	87640700	0.05	0.00161447
87640800	0.14	0.00359159	87640800	0.14	0.00359159
87640900	0.09	0.00237404	87640900	0.09	0.00237404
87641000	0.06	0.00274474	87641000	0.06	0.00274474
87641100	0	0	87641100	0	0
87641200	0	0	87641200	0	0
87641300	0	0	87641300	0	0
87641400	0.03	0.00111029	87641400	0.03	0.00111029
87641500	0.05	0.00252525	87641500	0.05	0.00252525
87641600	0	0	87641600	0	0
87641700	0.03	0.00174622	87641700	0.03	0.00174622
87641800	0.04	0.0039604	87641800	0.04	0.0039604
87641900	0.01	0.000679348	87641900	0.01	0.000679348
87642000	0	0	87642000	0	0
87642100	0.01	0.00106838	87642100	0.01	0.00106838
87642200	0.05	0.00372301	87642200	0.05	0.00372301
87642300	0.09	0.00557276	87642300	0.09	0.00557276
87642400	0.05	0.0065445	87642400	0.05	0.0065445
87642500	0.03	0.00233463	87642500	0.03	0.00233463
87642600	0.06	0.00344037	87642600	0.06	0.00344037
87642700	0.03	0.00175747	87642700	0.03	0.00175747
87642800	0.03	0.00161464	87642800	0.03	0.00161464
87642900	0.06	0.00463679	87642900	0.06	0.00463679
87643000	0.08	0.00428725	87643000	0.08	0.00428725
87643100	0.12	0.00407056	87643100	0.12	0.00407056
87643200	0.23	0.0060911	87643200	0.23	0.0060911
87643300	0.14	0.00383982	87643300	0.14	0.00383982
87643400	0.04	0.00145773	87643400	0.04	0.00145773
87643500	0.1	0.00341064	87643500	0.1	0.00341064
87643600	0	0	87643600	0	0
87643700	0	0	87643700	0	0
87643800	0.05	0.00115902	87643800	0.05	0.00115902
87643900	0.22	0.00483198	87643900	0.22	0.00483198
87644000	0.09	0.00235602	87644000	0.09	0.00235602
87644100	0.03	0.000652742	87644100	0.03	0.000652742
87644200	0.06	0.00192184	87644200	0.06	0.00192184
87644300	0.06	0.00176887	87644300	0.06	0.00176887
87644400	0.14	0.00425273	87644400	0.14	0.00425273
87644500	0.11	0.00330231	87644500	0.11	0.00330231
87644600	0.08	0.00202994	87644600	0.08	0.00202994
87644700	0.06	0.00165472	87644700	0.06	0.00165472
87644800	0.02	0.000621504	87644800	0.02	0.000621504
87644900	0.13	0.00391802	87644900	0.13	0.00391802
87645000	0.14	0.0069965	87645000	0.14	0.0069965
87645100	0.08	0.00326397	87645100	0.08	0.00326397
87645200	0.02	0.000951475	87645200	0.02	0.000951475
87645300	0	0	87645300	0	0
87645400	0	0	87645400	0	0
87645500	0.08	0.00225479	87645500	0.08	0.00225479
87645600	0.19	0.00595611	87645600	0.19	0.00595611
87645700	0.14	0.00324826	87645700	0.14	0.00324826
87645800	0.14	0.00266059	87645800	0.14	0.00266059
87645900	0.11	0.0013343	87645900	0.11	0.0013343
87646000	0	0	87646000	0	0
87646100	0	0	87646100	0	0
87646200	0.02	0.000496524	87646200	0.02	0.000496524
87646300	0.12	0.0028777	87646300	0.12	0.0028777
87646400	0.03	0.00095816	87646400	0.03	0.00095816
87646500	0.07	0.00508721	87646500	0.07	0.00508721
87646600	0.01	0.000569476	87646600	0.01	0.000569476
87646700	0.09	0.00289296	87646700	0.09	0.00289296
87646800	0.07	0.00173568	87646800	0.07	0.00173568
87646900	0	0	87646900	0	0
87647000	0	0	87647000	0	0
87647100	0	0	87647100	0	0
87647200	0	0	87647200	0	0
87647300	0.06	0.00137457	87647300	0.06	0.00137457
87647400	0.08	0.00197336	87647400	0.08	0.00197336
87647500	0.03	0.000918836	87647500	0.03	0.000918836
87647600	0	0	87647600	0	0
87647700	0.07	0.00239644	87647700	0.07	0.00239644
87647800	0.09	0.00254741	87647800	0.09	0.00254741
87647900	0.08	0.00373832	87647900	0.08	0.00373832
87648000	0.01	0.000637349	87648000	0.01	0.000637349
87648100	0.07	0.00390843	87648100	0.07	0.00390843
87648200	0.09	0.00399113	87648200	0.09	0.00399113
87648300	0.07	0.00200343	87648300	0.07	0.00200343
87648400	0.01	0.000236798	87648400	0.01	0.000236798
87648500	0.02	0.000395491	87648500	0.02	0.000395491
87648600	0.06	0.00094682	87648600	0.06	0.00094682
87648700	0.01	0.000268456	87648700	0.01	0.000268456
87648800	0.03	0.000829646	87648800	0.03	0.000829646
87648900	0.16	0.00281889	87648900	0.16	0.00281889
87649000	0.06	0.00122224	87649000	0.06	0.00122224
87649100	0.07	0.00202664	87649100	0.07	0.00202664
87649200	0.01	0.000503525	87649200	0.01	0.000503525
87649300	0	0	87649300	0	0
87649400	0.08	0.00321027	87649400	0.08	0.00321027
87649500	0.12	0.00460653	87649500	0.12	0.00460653
87649600	0.12	0.00325291	87649600	0.12	0.00325291
87649700	0.07	0.00240385	87649700	0.07	0.00240385
87649800	0.02	0.00084674	87649800	0.02	0.00084674
87649900	0.06	0.00202566	87649900	0.06	0.00202566
87650000	0.02	0.000580552	87650000	0.02	0.000580552
87650100	0.04	0.00120265	87650100	0.04	0.00120265
87650200	0.04	0.00165837	87650200	0.04	0.00165837
87650300	0.26	0.0118289	87650300	0.26	0.0118289
87650400	0.11	0.004019	87650400	0.11	0.004019
87650500	0.04	0.00126743	87650500	0.04	0.00126743
87650600	0.06	0.00219378	87650600	0.06	0.00219378
87650700	0.11	0.00525813	87650700	0.11	0.00525813
87650800	0.07	0.00424757	87650800	0.07	0.00424757
87650900	0.05	0.00434028	87650900	0.05	0.00434028
87651000	0	0	87651000	0	0
87651100	0.03	0.00209497	87651100	0.03	0.00209497
87651200	0.01	0.000372995	87651200	0.01	0.000372995
87651300	0.05	0.00143349	87651300	0.05	0.00143349
87651400	0.03	0.00107411	87651400	0.03	0.00107411
87651500	0.04	0.00105374	87651500	0.04	0.00105374
87651600	0.14	0.00306011	87651600	0.14	0.00306011
87651700	0.06	0.00162646	87651700	0.06	0.00162646
87651800	0	0	87651800	0	0
87651900	0	0	87651900	0	0
87652000	0	0	87652000	0	0
87652100	0.03	0.00125366	87652100	0.03	0.00125366
87652200	0.07	0.00315884	87652200	0.07	0.00315884
87652300	0.05	0.00191351	87652300	0.05	0.00191351
87652400	0.05	0.00226142	87652400	0.05	0.00226142
87652500	0	0	87652500	0	0
87652600	0.1	0.0036245	87652600	0.1	0.0036245
87652700	0.15	0.00566465	87652700	0.15	0.00566465
87652800	0.04	0.00186567	87652800	0.04	0.00186567
87652900	0	0	87652900	0	0
87653000	0.02	0.000789578	87653000	0.02	0.000789578
87653100	0.12	0.00277649	87653100	0.12	0.00277649
87653200	0.1	0.00230947	87653200	0.1	0.00230947
87653300	0.02	0.000808081	87653300	0.02	0.000808081
87653400	0.04	0.00197922	87653400	0.04	0.00197922
87653500	0.03	0.00161812	87653500	0.03	0.00161812
87653600	0.08	0.00454287	87653600	0.08	0.00454287
87653700	0.13	0.00561555	87653700	0.13	0.00561555
87653800	0.17	0.00633383	87653800	0.17	0.00633383
87653900	0.25	0.0110914	87653900	0.25	0.0110914
87654000	0.14	0.00432633	87654000	0.14	0.00432633
87654100	0.25	0.009996	87654100	0.25	0.009996
87654200	0.13	0.00587969	87654200	0.13	0.00587969
87654300	0.17	0.00609537	87654300	0.17	0.00609537
87654400	0.02	0.00102512	87654400	0.02	0.00102512
87654500	0.04	0.00146628	87654500	0.04	0.00146628
87654600	0.07	0.00425532	87654600	0.07	0.00425532
87654700	0.07	0.00374332	87654700	0.07	0.00374332
87654800	0.04	0.00110957	87654800	0.04	0.00110957
87654900	0.11	0.00226105	87654900	0.11	0.00226105
87655000	0.13	0.00244959	87655000	0.13	0.00244959
87655100	0.01	0.000231696	87655100	0.01	0.000231696
87655200	0	0	87655200	0	0
87655300	0	0	87655300	0	0
87655400	0.02	0.000941176	87655400	0.02	0.000941176
87655500	0.06	0.00345622	87655500	0.06	0.00345622
87655600	0.18	0.0108108	87655600	0.18	0.0108108
87655700	0.08	0.00391581	87655700	0.08	0.00391581
87655800	0.04	0.00176991	87655800	0.04	0.00176991
87655900	0.07	0.00347395	87655900	0.07	0.00347395
87656000	0.05	0.00234522	87656000	0.05	0.00234522
87656100	0	0	87656100	0	0
87656200	0	0	87656200	0	0
87656300	0	0	87656300	0	0
87656400	0.03	0.00104384	87656400	0.03	0.00104384
87656500	0.09	0.00198807	87656500	0.09	0.00198807
87656600	0	0	87656600	0	0
87656700	0	0	87656700	0	0
87656800	0.03	0.00230769	87656800	0.03	0.00230769
87656900	0.01	0.000793651	87656900	0.01	0.000793651
87657000	0.02	0.000829531	87657000	0.02	0.000829531
87657100	0.06	0.00258065	87657100	0.06	0.00258065
87657200	0	0	87657200	0	0
87657300	0	0	87657300	0	0
87657400	0	0	87657400	0	0
87657500	0	0	87657500	0	0
87657600	0	0	87657600	0	0
87657700	0	0	87657700	0	0
87657800	0	0	87657800	0	0
87657900	0	0	87657900	0	0
87658000	0	0	87658000	0	0
87658100	0.05	0.00674764	87658100	0.05	0.00674764
87658200	0.03	0.00242522	87658200	0.03	0.00242522
87658300	0	0	87658300	0	0
87658400	0	0	87658400	0	0
87658500	0.01	0.00116279	87658500	0.01	0.00116279
87658600	0.09	0.00748752	87658600	0.09	0.00748752
87658700	0.03	0.00209497	87658700	0.03	0.00209497
87658800	0	0	87658800	0	0
87658900	0	0	87658900	0	0
87659000	0.09	0.00326679	87659000	0.09	0.00326679
87659100	0.08	0.00443951	87659100	0.08	0.00443951
87659200	0.07	0.00466978	87659200	0.07	0.00466978
87659300	0.04	0.00378788	87659300	0.04	0.00378788
87659400	0.05	0.00394633	87659400	0.05	0.00394633
87659500	0.03	0.00362319	87659500	0.03	0.00362319
87659600	0	0	87659600	0	0
87659700	0.03	0.0023622	87659700	0.03	0.0023622
87659800	0.05	0.00175254	87659800	0.05	0.00175254
87659900	0.07	0.0021059	87659900	0.07	0.0021059
87660000	0.02	0.000759878	87660000	0.02	0.000759878
87660100	0.09	0.00312175	87660100	0.09	0.00312175
87660200	0.07	0.00320513	87660200	0.07	0.00320513
87660300	0.01	0.000371333	87660300	0.01	0.000371333
87660400	0.02	0.00070373	87660400	0.02	0.00070373
87660500	0.11	0.00262969	87660500	0.11	0.00262969
87660600	0.11	0.00214341	87660600	0.11	0.00214341
87660700	0.04	0.000847099	87660700	0.04	0.000847099
87660800	0.04	0.00137221	87660800	0.04	0.00137221
87660900	0	0	87660900	0	0
87661000	0	0	87661000	0	0
87661100	0	0	87661100	0	0
87661200	0	0	87661200	0	0
87661300	0	0	87661300	0	0
87661400	0	0	87661400	0	0
87661500	0	0	87661500	0	0
87661600	0	0	87661600	0	0
87661700	0.07	0.00123894	87661700	0.07	0.00123894
87661800	0.16	0.00337624	87661800	0.16	0.00337624
87661900	0.04	0.00149925	87661900	0.04	0.00149925
87662000	0.13	0.00390156	87662000	0.13	0.00390156
87662100	0.06	0.00134741	87662100	0.06	0.00134741
87662200	0.18	0.00513845	87662200	0.18	0.00513845
87662300	0.17	0.00893796	87662300	0.17	0.00893796
87662400	0.1	0.0047259	87662400	0.1	0.0047259
87662500	0.09	0.0036961	87662500	0.09	0.0036961
87662600	0	0	87662600	0	0
87662700	0.03	0.00101386	87662700	0.03	0.00101386
87662800	0.08	0.00243977	87662800	0.08	0.00243977
87662900	0.08	0.00246914	87662900	0.08	0.00246914
87663000	0.06	0.00223964	87663000	0.06	0.00223964
87663100	0.01	0.000533049	87663100	0.01	0.000533049
87663200	0	0	87663200	0	0
87663300	0.06	0.00217077	87663300	0.06	0.00217077
87663400	0.15	0.00643225	87663400	0.15	0.00643225
87663500	0.04	0.00215054	87663500	0.04	0.00215054
87663600	0.05	0.00263713	87663600	0.05	0.00263713
87663700	0.11	0.00299157	87663700	0.11	0.00299157
87663800	0.08	0.00200854	87663800	0.08	0.00200854
87663900	0.1	0.00268168	87663900	0.1	0.00268168
87664000	0	0	87664000	0	0
87664100	0.06	0.00211193	87664100	0.06	0.00211193
87664200	0.06	0.00220426	87664200	0.06	0.00220426
87664300	0.08	0.00310438	87664300	0.08	0.00310438
87664400	0.09	0.00377517	87664400	0.09	0.00377517
87664500	0.05	0.00274574	87664500	0.05	0.00274574
87664600	0	0	87664600	0	0
87664700	0	0	87664700	0	0
87664800	0	0	87664800	0	0
87664900	0	0	87664900	0	0
87665000	0	0	87665000	0	0
87665100	0.01	0.000558036	87665100	0.01	0.000558036
87665200	0.06	0.00280505	87665200	0.06	0.00280505
87665300	0.02	0.000977995	87665300	0.02	0.000977995
87665400	0	0	87665400	0	0
87665500	0.02	0.00263505	87665500	0.02	0.00263505
87665600	0.04	0.00464037	87665600	0.04	0.00464037
87665700	0.02	0.00143885	87665700	0.02	0.00143885
87665800	0	0	87665800	0	0
87665900	0.08	0.00925926	87665900	0.08	0.00925926
87666000	0.08	0.00775194	87666000	0.08	0.00775194
87666100	0.03	0.00324324	87666100	0.03	0.00324324
87666200	0.12	0.0116505	87666200	0.12	0.0116505
87666300	0.06	0.00902256	87666300	0.06	0.00902256
87666400	0.04	0.00426439	87666400	0.04	0.00426439
87666500	0	0	87666500	0	0
87666600	0	0	87666600	0	0
87666700	0	0	87666700	0	0
87666800	0	0	87666800	0	0
87666900	0	0	87666900	0	0
87667000	0.03	0.00153453	87667000	0.03	0.00153453
87667100	0.04	0.00181077	87667100	0.04	0.00181077
87667200	0.05	0.00268097	87667200	0.05	0.00268097
87667300	0.01	0.000588235	87667300	0.01	0.000588235
87667400	0.06	0.0040568	87667400	0.06	0.0040568
87667500	0.02	0.00235849	87667500	0.02	0.00235849
87667600	0.04	0.00292826	87667600	0.04	0.00292826
87667700	0	0	87667700	0	0
87667800	0.01	0.000777605	87667800	0.01	0.000777605
87667900	0.06	0.00353149	87667900	0.06	0.00353149
87668000	0.01	0.000555556	87668000	0.01	0.000555556
87668100	0.06	0.00411241	87668100	0.06	0.00411241
87668200	0.11	0.00489106	87668200	0.11	0.00489106
87668300	0.13	0.00844156	87668300	0.13	0.00844156
87668400	0.04	0.00316206	87668400	0.04	0.00316206
87668500	0	0	87668500	0	0
87668600	0	0	87668600	0	0
87668700	0.03	0.00138058	87668700	0.03	0.00138058
87668800	0.01	0.000467508	87668800	0.01	0.000467508
87668900	0.01	0.000673854	87668900	0.01	0.000673854
87669000	0.1	0.00605327	87669000	0.1	0.00605327
87669100	0.13	0.00701187	87669100	0.13	0.00701187
87669200	0.02	0.000822368	87669200	0.02	0.000822368
87669300	0.01	0.000359712	87669300	0.01	0.000359712
87669400	0.03	0.000997672	87669400	0.03	0.000997672
87669500	0.06	0.00196786	87669500	0.06	0.00196786
87669600	0.04	0.00177778	87669600	0.04	0.00177778
87669700	0.06	0.00241546	87669700	0.06	0.00241546
87669800	0.05	0.00194401	87669800	0.05	0.00194401
87669900	0.13	0.00320197	87669900	0.13	0.00320197
87670000	0	0	87670000	0	0
87670100	0.02	0.000377003	87670100	0.02	0.000377003
87670200	0.04	0.0011274	87670200	0.04	0.0011274
87670300	0.03	0.00104603	87670300	0.03	0.00104603
87670400	0	0	87670400	0	0
87670500	0	0	87670500	0	0
87670600	0	0	87670600	0	0
87670700	0.08	0.00295639	87670700	0.08	0.00295639
87670800	0	0	87670800	0	0
87670900	0.01	0.000332336	87670900	0.01	0.000332336
87671000	0.11	0.00360538	87671000	0.11	0.00360538
87671100	0.04	0.0014556	87671100	0.04	0.0014556
87671200	0.02	0.000539229	87671200	0.02	0.000539229
87671300	0.09	0.00197239	87671300	0.09	0.00197239
87671400	0.23	0.00333382	87671400	0.23	0.00333382
87671500	0.06	0.000567644	87671500	0.06	0.000567644
87671600	0.02	0.000358038	87671600	0.02	0.000358038
87671700	0.01	0.000297885	87671700	0.01	0.000297885
87671800	0.06	0.00185816	87671800	0.06	0.00185816
87671900	0.01	0.000221582	87671900	0.01	0.000221582
87672000	0	0	87672000	0	0
87672100	0	0	87672100	0	0
87672200	0	0	87672200	0	0
87672300	0	0	87672300	0	0
87672400	0.04	0.000445038	87672400	0.04	0.000445038
87672500	0.22	0.00153129	87672500	0.22	0.00153129
87672600	0.13	0.00117828	87672600	0.13	0.00117828
87672700	0.11	0.00126524	87672700	0.11	0.00126524
87672800	0.17	0.00237995	87672800	0.17	0.00237995
87672900	0.08	0.00151343	87672900	0.08	0.00151343
87673000	0.03	0.000578035	87673000	0.03	0.000578035
87673100	0.05	0.00118624	87673100	0.05	0.00118624
87673200	0.09	0.00213777	87673200	0.09	0.00213777
87673300	0.05	0.00129971	87673300	0.05	0.00129971
87673400	0.04	0.00140895	87673400	0.04	0.00140895
87673500	0.14	0.00457367	87673500	0.14	0.00457367
87673600	0.07	0.00208271	87673600	0.07	0.00208271
87673700	0.1	0.0028547	87673700	0.1	0.0028547
87673800	0.08	0.0022792	87673800	0.08	0.0022792
87673900	0.06	0.0026053	87673900	0.06	0.0026053
87674000	0.03	0.00149031	87674000	0.03	0.00149031
87674100	0	0	87674100	0	0
87674200	0	0	87674200	0	0
87674300	0.04	0.000972053	87674300	0.04	0.000972053
87674400	0.13	0.00370054	87674400	0.13	0.00370054
87674500	0.02	0.000734484	87674500	0.02	0.000734484
87674600	0.06	0.00196399	87674600	0.06	0.00196399
87674700	0.05	0.00274574	87674700	0.05	0.00274574
87674800	0.08	0.0027248	87674800	0.08	0.0027248
87674900	0.02	0.000639591	87674900	0.02	0.000639591
87675000	0.07	0.00213415	87675000	0.07	0.00213415
87675100	0.04	0.00151976	87675100	0.04	0.00151976
87675200	0	0	87675200	0	0
87675300	0.06	0.00191205	87675300	0.06	0.00191205
87675400	0.08	0.00255509	87675400	0.08	0.00255509
87675500	0.06	0.00169348	87675500	0.06	0.00169348
87675600	0.04	0.00107527	87675600	0.04	0.00107527
87675700	0.1	0.00308356	87675700	0.1	0.00308356
87675800	0.07	0.00273224	87675800	0.07	0.00273224
87675900	0	0	87675900	0	0
87676000	0	0	87676000	0	0
87676100	0.19	0.0139603	87676100	0.19	0.0139603
87676200	0.06	0.00398406	87676200	0.06	0.00398406
87676300	0.03	0.00202566	87676300	0.03	0.00202566
87676400	0.05	0.0038373	87676400	0.05	0.0038373
87676500	0.07	0.00707786	87676500	0.07	0.00707786
87676600	0.07	0.0049435	87676600	0.07	0.0049435
87676700	0.11	0.00672783	87676700	0.11	0.00672783
87676800	0.06	0.00332042	87676800	0.06	0.00332042
87676900	0.06	0.00542495	87676900	0.06	0.00542495
87677000	0.1	0.0125156	87677000	0.1	0.0125156
87677100	0.1	0.0119474	87677100	0.1	0.0119474
87677200	0	0	87677200	0	0
87677300	0	0	87677300	0	0
87677400	0.04	0.00238949	87677400	0.04	0.00238949
87677500	0.09	0.00329912	87677500	0.09	0.00329912
87677600	0.07	0.00372539	87677600	0.07	0.00372539
87677700	0.11	0.00764951	87677700	0.11	0.00764951
87677800	0.12	0.00892857	87677800	0.12	0.00892857
87677900	0.08	0.00465387	87677900	0.08	0.00465387
87678000	0.07	0.00371156	87678000	0.07	0.00371156
87678100	0.03	0.00168729	87678100	0.03	0.00168729
87678200	0.06	0.00291971	87678200	0.06	0.00291971
87678300	0.14	0.00639854	87678300	0.14	0.00639854
87678400	0.09	0.00387597	87678400	0.09	0.00387597
87678500	0.11	0.00342466	87678500	0.11	0.00342466
87678600	0.01	0.000229621	87678600	0.01	0.000229621
87678700	0.08	0.0024623	87678700	0.08	0.0024623
87678800	0.18	0.00642628	87678800	0.18	0.00642628
87678900	0.11	0.00647059	87678900	0.11	0.00647059
87679000	0.09	0.00550796	87679000	0.09	0.00550796
87679100	0	0	87679100	0	0
87679200	0.09	0.00423131	87679200	0.09	0.00423131
87679300	0.16	0.0155642	87679300	0.16	0.0155642
87679400	0	0	87679400	0	0
87679500	0.08	0.00828157	87679500	0.08	0.00828157
87679600	0.22	0.0193492	87679600	0.22	0.0193492
87679700	0.1	0.00640615	87679700	0.1	0.00640615
87679800	0.07	0.00444444	87679800	0.07	0.00444444
87679900	0.14	0.00689995	87679900	0.14	0.00689995
87680000	0.07	0.00235215	87680000	0.07	0.00235215
87680100	0.02	0.000772201	87680100	0.02	0.000772201
87680200	0.04	0.00136893	87680200	0.04	0.00136893
87680300	0.16	0.00469897	87680300	0.16	0.00469897
87680400	0.15	0.00346101	87680400	0.15	0.00346101
87680500	0.12	0.00393185	87680500	0.12	0.00393185
87680600	0.13	0.00394178	87680600	0.13	0.00394178
87680700	0.04	0.00157418	87680700	0.04	0.00157418
87680800	0	0	87680800	0	0
87680900	0.12	0.00347927	87680900	0.12	0.00347927
87681000	0.18	0.00550122	87681000	0.18	0.00550122
87681100	0.03	0.000758917	87681100	0.03	0.000758917
87681200	0	0	87681200	0	0
87681300	0	0	87681300	0	0
87681400	0.01	0.000234687	87681400	0.01	0.000234687
87681500	0.05	0.00127845	87681500	0.05	0.00127845
87681600	0.06	0.0025641	87681600	0.06	0.0025641
87681700	0.18	0.0109223	87681700	0.18	0.0109223
87681800	0.04	0.00255591	87681800	0.04	0.00255591
87681900	0.03	0.00156169	87681900	0.03	0.00156169
87682000	0	0	87682000	0	0
87682100	0	0	87682100	0	0
87682200	0.05	0.00226552	87682200	0.05	0.00226552
87682300	0.08	0.00313725	87682300	0.08	0.00313725
87682400	0.11	0.0035668	87682400	0.11	0.0035668
87682500	0.09	0.00231422	87682500	0.09	0.00231422
87682600	0.17	0.00405631	87682600	0.17	0.00405631
87682700	0.11	0.00207586	87682700	0.11	0.00207586
87682800	0.04	0.00148313	87682800	0.04	0.00148313
87682900	0.07	0.00273973	87682900	0.07	0.00273973
87683000	0.05	0.00192976	87683000	0.05	0.00192976
87683100	0.04	0.00192957	87683100	0.04	0.00192957
87683200	0.15	0.00810373	87683200	0.15	0.00810373
87683300	0.2	0.0102987	87683300	0.2	0.0102987
87683400	0.17	0.00611731	87683400	0.17	0.00611731
87683500	0.07	0.00310421	87683500	0.07	0.00310421
87683600	0.16	0.00512656	87683600	0.16	0.00512656
87683700	0.06	0.00174672	87683700	0.06	0.00174672
87683800	0.05	0.00235627	87683800	0.05	0.00235627
87683900	0.02	0.000713267	87683900	0.02	0.000713267
87684000	0.01	0.000535332	87684000	0.01	0.000535332
87684100	0.09	0.00431034	87684100	0.09	0.00431034
87684200	0.12	0.00437796	87684200	0.12	0.00437796
87684300	0.07	0.00214856	87684300	0.07	0.00214856
87684400	0.06	0.00197628	87684400	0.06	0.00197628
87684500	0.02	0.000863185	87684500	0.02	0.000863185
87684600	0	0	87684600	0	0
87684700	0	0	87684700	0	0
87684800	0.04	0.00160321	87684800	0.04	0.00160321
87684900	0.02	0.000566091	87684900	0.02	0.000566091
87685000	0.15	0.00439496	87685000	0.15	0.00439496
87685100	0.09	0.00320741	87685100	0.09	0.00320741
87685200	0.06	0.00405132	87685200	0.06	0.00405132
87685300	0.01	0.000621891	87685300	0.01	0.000621891
87685400	0.01	0.000571429	87685400	0.01	0.000571429
87685500	0.08	0.00276052	87685500	0.08	0.00276052
87685600	0.11	0.00411831	87685600	0.11	0.00411831
87685700	0.07	0.00207223	87685700	0.07	0.00207223
87685800	0.02	0.000643915	87685800	0.02	0.000643915
87685900	0.03	0.0011066	87685900	0.03	0.0011066
87686000	0.02	0.000756144	87686000	0.02	0.000756144
87686100	0.06	0.00238949	87686100	0.06	0.00238949
87686200	0.03	0.00127605	87686200	0.03	0.00127605
87686300	0.05	0.00216544	87686300	0.05	0.00216544
87686400	0.1	0.00419992	87686400	0.1	0.00419992
87686500	0.05	0.00166722	87686500	0.05	0.00166722
87686600	0.03	0.00125	87686600	0.03	0.00125
87686700	0	0	87686700	0	0
87686800	0.07	0.00290939	87686800	0.07	0.00290939
87686900	0.02	0.0004649	87686900	0.02	0.0004649
87687000	0	0	87687000	0	0
87687100	0.04	0.00150432	87687100	0.04	0.00150432
87687200	0.04	0.00167997	87687200	0.04	0.00167997
87687300	0.04	0.00145719	87687300	0.04	0.00145719
87687400	0.08	0.003314	87687400	0.08	0.003314
87687500	0.08	0.00212936	87687500	0.08	0.00212936
87687600	0.25	0.00451101	87687600	0.25	0.00451101
87687700	0.07	0.00113821	87687700	0.07	0.00113821
87687800	0.05	0.00117675	87687800	0.05	0.00117675
87687900	0	0	87687900	0	0
87688000	0.02	0.000717875	87688000	0.02	0.000717875
87688100	0.08	0.00326931	87688100	0.08	0.00326931
87688200	0.04	0.00176134	87688200	0.04	0.00176134
87688300	0.02	0.00070028	87688300	0.02	0.00070028
87688400	0.01	0.000544662	87688400	0.01	0.000544662
87688500	0.03	0.00241546	87688500	0.03	0.00241546
87688600	0	0	87688600	0	0
87688700	0.06	0.00376176	87688700	0.06	0.00376176
87688800	0.06	0.00233736	87688800	0.06	0.00233736
87688900	0.07	0.00289735	87688900	0.07	0.00289735
87689000	0.12	0.00596125	87689000	0.12	0.00596125
87689100	0.05	0.00190259	87689100	0.05	0.00190259
87689200	0.05	0.00204666	87689200	0.05	0.00204666
87689300	0.03	0.000827815	87689300	0.03	0.000827815
87689400	0	0	87689400	0	0
87689500	0.1	0.00399042	87689500	0.1	0.00399042
87689600	0.06	0.0031072	87689600	0.06	0.0031072
87689700	0.03	0.00224888	87689700	0.03	0.00224888
87689800	0.08	0.00396432	87689800	0.08	0.00396432
87689900	0.06	0.00455927	87689900	0.06	0.00455927
87690000	0.01	0.000804505	87690000	0.01	0.000804505
87690100	0.03	0.00378788	87690100	0.03	0.00378788
87690200	0	0	87690200	0	0
87690300	0	0	87690300	0	0
87690400	0	0	87690400	0	0
87690500	0	0	87690500	0	0
87690600	0.03	0.005	87690600	0.03	0.005
87690700	0.01	0.00328947	87690700	0.01	0.00328947
87690800	0	0	87690800	0	0
87690900	0	0	87690900	0	0
87691000	0	0	87691000	0	0
87691100	0.06	0.00417827	87691100	0.06	0.00417827
87691200	0.15	0.0200535	87691200	0.15	0.0200535
87691300	0.08	0.00735294	87691300	0.08	0.00735294
87691400	0.02	0.00271003	87691400	0.02	0.00271003
87691500	0.08	0.01	87691500	0.08	0.01
87691600	0.05	0.00465549	87691600	0.05	0.00465549
87691700	0.09	0.00526932	87691700	0.09	0.00526932
87691800	0.12	0.00792602	87691800	0.12	0.00792602
87691900	0.14	0.010929	87691900	0.14	0.010929
87692000	0.14	0.0108192	87692000	0.14	0.0108192
87692100	0	0	87692100	0	0
87692200	0	0	87692200	0	0
87692300	0.01	0.00102987	87692300	0.01	0.00102987
87692400	0.06	0.00421053	87692400	0.06	0.00421053
87692500	0.01	0.000698324	87692500	0.01	0.000698324
87692600	0	0	87692600	0	0
87692700	0.01	0.000532481	87692700	0.01	0.000532481
87692800	0.04	0.00195791	87692800	0.04	0.00195791
87692900	0.06	0.00376648	87692900	0.06	0.00376648
87693000	0.03	0.00256849	87693000	0.03	0.00256849
87693100	0	0	87693100	0	0
87693200	0.03	0.001606	87693200	0.03	0.001606
87693300	0.02	0.000934143	87693300	0.02	0.000934143
87693400	0.02	0.00103146	87693400	0.02	0.00103146
87693500	0.1	0.00424989	87693500	0.1	0.00424989
87693600	0	0	87693600	0	0
87693700	0.04	0.00153315	87693700	0.04	0.00153315
87693800	0.1	0.00425351	87693800	0.1	0.00425351
87693900	0.14	0.0075431	87693900	0.14	0.0075431
87694000	0.05	0.00253036	87694000	0.05	0.00253036
87694100	0	0	87694100	0	0
87694200	0	0	87694200	0	0
87694300	0	0	87694300	0	0
87694400	0.01	0.000381679	87694400	0.01	0.000381679
87694500	0.03	0.000816104	87694500	0.03	0.000816104
87694600	0	0	87694600	0	0
87694700	0.03	0.00175953	87694700	0.03	0.00175953
87694800	0.05	0.00266241	87694800	0.05	0.00266241
87694900	0.08	0.00324412	87694900	0.08	0.00324412
87695000	0.01	0.000426076	87695000	0.01	0.000426076
87695100	0.01	0.000473709	87695100	0.01	0.000473709
87695200	0.12	0.00709639	87695200	0.12	0.00709639
87695300	0.13	0.00544617	87695300	0.13	0.00544617
87695400	0.14	0.0070458	87695400	0.14	0.0070458
87695500	0.02	0.000880669	87695500	0.02	0.000880669
87695600	0	0	87695600	0	0
87695700	0	0	87695700	0	0
87695800	0.04	0.00251099	87695800	0.04	0.00251099
87695900	0.05	0.00257334	87695900	0.05	0.00257334
87696000	0.06	0.00339559	87696000	0.06	0.00339559
87696100	0.01	0.000645995	87696100	0.01	0.000645995
87696200	0	0	87696200	0	0
87696300	0	0	87696300	0	0
87696400	0	0	87696400	0	0
87696500	0.03	0.00269542	87696500	0.03	0.00269542
87696600	0.04	0.003663	87696600	0.04	0.003663
87696700	0.06	0.00806452	87696700	0.06	0.00806452
87696800	0	0	87696800	0	0
87696900	0.04	0.0031746	87696900	0.04	0.0031746
87697000	0	0	87697000	0	0
87697100	0	0	87697100	0	0
87697200	0.05	0.010352	87697200	0.05	0.010352
87697300	0.03	0.00516351	87697300	0.03	0.00516351
87697400	0	0	87697400	0	0
87697500	0.04	0.00204813	87697500	0.04	0.00204813
87697600	0.02	0.00119832	87697600	0.02	0.00119832
87697700	0.02	0.00283688	87697700	0.02	0.00283688
87697800	0	0	87697800	0	0
87697900	0.06	0.0096	87697900	0.06	0.0096
87698000	0.06	0.00704225	87698000	0.06	0.00704225
87698100	0.01	0.00125313	87698100	0.01	0.00125313
87698200	0.03	0.00418994	87698200	0.03	0.00418994
87698300	0	0	87698300	0	0
87698400	0.01	0.000691563	87698400	0.01	0.000691563
87698500	0.11	0.00658288	87698500	0.11	0.00658288
87698600	0.13	0.00756694	87698600	0.13	0.00756694
87698700	0.09	0.00516055	87698700	0.09	0.00516055
87698800	0.12	0.00641711	87698800	0.12	0.00641711
87698900	0.04	0.00325468	87698900	0.04	0.00325468
87699000	0	0	87699000	0	0
87699100	0	0	87699100	0	0
87699200	0	0	87699200	0	0
87699300	0.03	0.00339751	87699300	0.03	0.00339751
87699400	0.05	0.00449236	87699400	0.05	0.00449236
87699500	0	0	87699500	0	0
87699600	0	0	87699600	0	0
87699700	0.03	0.00289855	87699700	0.03	0.00289855
87699800	0.02	0.00119832	87699800	0.02	0.00119832
87699900	0.06	0.00277136	87699900	0.06	0.00277136
87700000	0.05	0.00166556	87700000	0.05	0.00166556
87700100	0.08	0.00252605	87700100	0.08	0.00252605
87700200	0	0	87700200	0	0
87700300	0	0	87700300	0	0
87700400	0	0	87700400	0	0
87700500	0	0	87700500	0	0
87700600	0.02	0.00110619	87700600	0.02	0.00110619
87700700	0.05	0.00242718	87700700	0.05	0.00242718
87700800	0.23	0.0123922	87700800	0.23	0.0123922
87700900	0.1	0.00760456	87700900	0.1	0.00760456
87701000	0.07	0.00558659	87701000	0.07	0.00558659
87701100	0.02	0.000774293	87701100	0.02	0.000774293
87701200	0	0	87701200	0	0
87701300	0.11	0.00310209	87701300	0.11	0.00310209
87701400	0.24	0.0078766	87701400	0.24	0.0078766
87701500	0.08	0.00302457	87701500	0.08	0.00302457
87701600	0.03	0.00158061	87701600	0.03	0.00158061
87701700	0.01	0.000632511	87701700	0.01	0.000632511
87701800	0.1	0.00565291	87701800	0.1	0.00565291
87701900	0.01	0.000364033	87701900	0.01	0.000364033
87702000	0.01	0.000287687	87702000	0.01	0.000287687
87702100	0.04	0.00158228	87702100	0.04	0.00158228
87702200	0.05	0.00242718	87702200	0.05	0.00242718
87702300	0.07	0.00326797	87702300	0.07	0.00326797
87702400	0.08	0.00324675	87702400	0.08	0.00324675
87702500	0.11	0.00566135	87702500	0.11	0.00566135
87702600	0.21	0.00904782	87702600	0.21	0.00904782
87702700	0.13	0.0051526	87702700	0.13	0.0051526
87702800	0.12	0.00310479	87702800	0.12	0.00310479
87702900	0.01	0.000385951	87702900	0.01	0.000385951
87703000	0.02	0.000943841	87703000	0.02	0.000943841
87703100	0.03	0.001222	87703100	0.03	0.001222
87703200	0	0	87703200	0	0
87703300	0.05	0.00198098	87703300	0.05	0.00198098
87703400	0.11	0.0038036	87703400	0.11	0.0038036
87703500	0.05	0.00138581	87703500	0.05	0.00138581
87703600	0.1	0.00235405	87703600	0.1	0.00235405
87703700	0.11	0.00271069	87703700	0.11	0.00271069
87703800	0.04	0.00110193	87703800	0.04	0.00110193
87703900	0.01	0.000383877	87703900	0.01	0.000383877
87704000	0.03	0.00105337	87704000	0.03	0.00105337
87704100	0.03	0.000823497	87704100	0.03	0.000823497
87704200	0.04	0.00129955	87704200	0.04	0.00129955
87704300	0.1	0.00338868	87704300	0.1	0.00338868
87704400	0.46	0.0104879	87704400	0.46	0.0104879
87704500	0.16	0.00358664	87704500	0.16	0.00358664
87704600	0.04	0.00147384	87704600	0.04	0.00147384
87704700	0.06	0.0017783	87704700	0.06	0.0017783
87704800	0.13	0.00446122	87704800	0.13	0.00446122
87704900	0.15	0.00708885	87704900	0.15	0.00708885
87705000	0.12	0.00655738	87705000	0.12	0.00655738
87705100	0.04	0.00268456	87705100	0.04	0.00268456
87705200	0.07	0.00259259	87705200	0.07	0.00259259
87705300	0.05	0.00221435	87705300	0.05	0.00221435
87705400	0	0	87705400	0	0
87705500	0	0	87705500	0	0
87705600	0.03	0.000842697	87705600	0.03	0.000842697
87705700	0.03	0.000791766	87705700	0.03	0.000791766
87705800	0.02	0.000712504	87705800	0.02	0.000712504
87705900	0	0	87705900	0	0
87706000	0.09	0.00270351	87706000	0.09	0.00270351
87706100	0.14	0.00143811	87706100	0.14	0.00143811
87706200	0.16	0.00169869	87706200	0.16	0.00169869
87706300	0.1	0.00144071	87706300	0.1	0.00144071
87706400	0.03	0.000582411	87706400	0.03	0.000582411
87706500	0.14	0.00351053	87706500	0.14	0.00351053
87706600	0.14	0.0061674	87706600	0.14	0.0061674
87706700	0.16	0.00535655	87706700	0.16	0.00535655
87706800	0.22	0.00707851	87706800	0.22	0.00707851
87706900	0.13	0.00300996	87706900	0.13	0.00300996
87707000	0.09	0.00230592	87707000	0.09	0.00230592
87707100	0.06	0.00129255	87707100	0.06	0.00129255
87707200	0.04	0.000541419	87707200	0.04	0.000541419
87707300	0.03	0.000435793	87707300	0.03	0.000435793
87707400	0.14	0.00223428	87707400	0.14	0.00223428
87707500	0.19	0.00301444	87707500	0.19	0.00301444
87707600	0.08	0.00131644	87707600	0.08	0.00131644
87707700	0.1	0.00104526	87707700	0.1	0.00104526
87707800	0.03	0.000263551	87707800	0.03	0.000263551
87707900	0	0	87707900	0	0
87708000	0	0	87708000	0	0
87708100	0	0	87708100	0	0
87708200	0	0	87708200	0	0
87708300	0	0	87708300	0	0
87708400	0.04	0.00164136	87708400	0.04	0.00164136
87708500	0.04	0.0015361	87708500	0.04	0.0015361
87708600	0.06	0.00203528	87708600	0.06	0.00203528
87708700	0.09	0.00329912	87708700	0.09	0.00329912
87708800	0.09	0.00300802	87708800	0.09	0.00300802
87708900	0.03	0.000867303	87708900	0.03	0.000867303
87709000	0.05	0.00121212	87709000	0.05	0.00121212
87709100	0.11	0.00373768	87709100	0.11	0.00373768
87709200	0.15	0.00568397	87709200	0.15	0.00568397
87709300	0.17	0.00578035	87709300	0.17	0.00578035
87709400	0.14	0.00530504	87709400	0.14	0.00530504
87709500	0.03	0.00145914	87709500	0.03	0.00145914
87709600	0	0	87709600	0	0
87709700	0.02	0.000736106	87709700	0.02	0.000736106
87709800	0.02	0.000645369	87709800	0.02	0.000645369
87709900	0.03	0.000695088	87709900	0.03	0.000695088
87710000	0	0	87710000	0	0
87710100	0.06	0.00177043	87710100	0.06	0.00177043
87710200	0.14	0.00281012	87710200	0.14	0.00281012
87710300	0.06	0.0009942	87710300	0.06	0.0009942
87710400	0.07	0.0015653	87710400	0.07	0.0015653
87710500	0.07	0.000552268	87710500	0.07	0.000552268
87710600	0.09	0.00038753	87710600	0.09	0.00038753
87710700	0.08	0.000598713	87710700	0.08	0.000598713
87710800	0.02	0.000330961	87710800	0.02	0.000330961
87710900	0.07	0.000959167	87710900	0.07	0.000959167
87711000	0.12	0.00227445	87711000	0.12	0.00227445
87711100	0.03	0.000480461	87711100	0.03	0.000480461
87711200	0.01	0.000137817	87711200	0.01	0.000137817
87711300	0.02	0.000548998	87711300	0.02	0.000548998
87711400	0.06	0.00199468	87711400	0.06	0.00199468
87711500	0.06	0.00251783	87711500	0.06	0.00251783
87711600	0.03	0.00147638	87711600	0.03	0.00147638
87711700	0.09	0.00443568	87711700	0.09	0.00443568
87711800	0.07	0.00371353	87711800	0.07	0.00371353
87711900	0.05	0.00309598	87711900	0.05	0.00309598
87712000	0.03	0.00166945	87712000	0.03	0.00166945
87712100	0.01	0.000538213	87712100	0.01	0.000538213
87712200	0	0	87712200	0	0
87712300	0.03	0.000957549	87712300	0.03	0.000957549
87712400	0.09	0.00128958	87712400	0.09	0.00128958
87712500	0.03	0.000562641	87712500	0.03	0.000562641
87712600	0.15	0.0043834	87712600	0.15	0.0043834
87712700	0.17	0.00699301	87712700	0.17	0.00699301
87712800	0.02	0.000892857	87712800	0.02	0.000892857
87712900	0.05	0.00247402	87712900	0.05	0.00247402
87713000	0.08	0.00404654	87713000	0.08	0.00404654
87713100	0.01	0.000441501	87713100	0.01	0.000441501
87713200	0.04	0.00161095	87713200	0.04	0.00161095
87713300	0.03	0.00104749	87713300	0.03	0.00104749
87713400	0.08	0.00250862	87713400	0.08	0.00250862
87713500	0.05	0.00130753	87713500	0.05	0.00130753
87713600	0.01	0.000291206	87713600	0.01	0.000291206
87713700	0.04	0.00108814	87713700	0.04	0.00108814
87713800	0.03	0.000728332	87713800	0.03	0.000728332
87713900	0	0	87713900	0	0
87714000	0	0	87714000	0	0
87714100	0	0	87714100	0	0
87714200	0	0	87714200	0	0
87714300	0	0	87714300	0	0
87714400	0	0	87714400	0	0
87714500	0.11	0.00873016	87714500	0.11	0.00873016
87714600	0.05	0.00276855	87714600	0.05	0.00276855
87714700	0.01	0.00101626	87714700	0.01	0.00101626
87714800	0.1	0.00543478	87714800	0.1	0.00543478
87714900	0.07	0.00330657	87714900	0.07	0.00330657
87715000	0.11	0.003771	87715000	0.11	0.003771
87715100	0.06	0.00247627	87715100	0.06	0.00247627
87715200	0.12	0.00574713	87715200	0.12	0.00574713
87715300	0.07	0.00302115	87715300	0.07	0.00302115
87715400	0.04	0.00161355	87715400	0.04	0.00161355
87715500	0.02	0.000780031	87715500	0.02	0.000780031
87715600	0.04	0.00174749	87715600	0.04	0.00174749
87715700	0.05	0.00184775	87715700	0.05	0.00184775
87715800	0.1	0.00307503	87715800	0.1	0.00307503
87715900	0.03	0.0010917	87715900	0.03	0.0010917
87716000	0.06	0.00317797	87716000	0.06	0.00317797
87716100	0.07	0.00374332	87716100	0.07	0.00374332
87716200	0.11	0.00483516	87716200	0.11	0.00483516
87716300	0.1	0.00342818	87716300	0.1	0.00342818
87716400	0.08	0.00329625	87716400	0.08	0.00329625
87716500	0.07	0.00234584	87716500	0.07	0.00234584
87716600	0.05	0.00133476	87716600	0.05	0.00133476
87716700	0.06	0.002002	87716700	0.06	0.002002
87716800	0.02	0.000833333	87716800	0.02	0.000833333
87716900	0.05	0.00372856	87716900	0.05	0.00372856
87717000	0.04	0.00372787	87717000	0.04	0.00372787
87717100	0.01	0.000603865	87717100	0.01	0.000603865
87717200	0.11	0.00565553	87717200	0.11	0.00565553
87717300	0.16	0.00789733	87717300	0.16	0.00789733
87717400	0.02	0.000847817	87717400	0.02	0.000847817
87717500	0.14	0.00633771	87717500	0.14	0.00633771
87717600	0.1	0.00413052	87717600	0.1	0.00413052
87717700	0	0	87717700	0	0
87717800	0	0	87717800	0	0
87717900	0.03	0.00166113	87717900	0.03	0.00166113
87718000	0.01	0.000423729	87718000	0.01	0.000423729
87718100	0.02	0.000919963	87718100	0.02	0.000919963
87718200	0.02	0.000989609	87718200	0.02	0.000989609
87718300	0.03	0.00144928	87718300	0.03	0.00144928
87718400	0.05	0.00370096	87718400	0.05	0.00370096
87718500	0.03	0.00229183	87718500	0.03	0.00229183
87718600	0.02	0.000934579	87718600	0.02	0.000934579
87718700	0.12	0.00505902	87718700	0.12	0.00505902
87718800	0.05	0.00204415	87718800	0.05	0.00204415
87718900	0.06	0.00269179	87718900	0.06	0.00269179
87719000	0.01	0.000422654	87719000	0.01	0.000422654
87719100	0.09	0.00331736	87719100	0.09	0.00331736
87719200	0.12	0.00342955	87719200	0.12	0.00342955
87719300	0.05	0.00120453	87719300	0.05	0.00120453
87719400	0.1	0.00372439	87719400	0.1	0.00372439
87719500	0.09	0.0046875	87719500	0.09	0.0046875
87719600	0.06	0.0034227	87719600	0.06	0.0034227
87719700	0.02	0.00122026	87719700	0.02	0.00122026
87719800	0.06	0.00252207	87719800	0.06	0.00252207
87719900	0.07	0.00301205	87719900	0.07	0.00301205
87720000	0.02	0.000786164	87720000	0.02	0.000786164
87720100	0.1	0.00504541	87720100	0.1	0.00504541
87720200	0.01	0.00065703	87720200	0.01	0.00065703
87720300	0.01	0.000359066	87720300	0.01	0.000359066
87720400	0.1	0.0022041	87720400	0.1	0.0022041
87720500	0.01	0.000333333	87720500	0.01	0.000333333
87720600	0.12	0.00487607	87720600	0.12	0.00487607
87720700	0.09	0.0027248	87720700	0.09	0.0027248
87720800	0.07	0.00218818	87720800	0.07	0.00218818
87720900	0.04	0.00142146	87720900	0.04	0.00142146
87721000	0.02	0.000577534	87721000	0.02	0.000577534
87721100	0.07	0.00249022	87721100	0.07	0.00249022
87721200	0	0	87721200	0	0
87721300	0.11	0.00304372	87721300	0.11	0.00304372
87721400	0.17	0.00647372	87721400	0.17	0.00647372
87721500	0.45	0.018226	87721500	0.45	0.018226
87721600	0.26	0.00797791	87721600	0.26	0.00797791
87721700	0.08	0.00254696	87721700	0.08	0.00254696
87721800	0.07	0.00325279	87721800	0.07	0.00325279
87721900	0.08	0.00286225	87721900	0.08	0.00286225
87722000	0.06	0.00146413	87722000	0.06	0.00146413
87722100	0.03	0.000739645	87722100	0.03	0.000739645
87722200	0.03	0.00137741	87722200	0.03	0.00137741
87722300	0.05	0.00206186	87722300	0.05	0.00206186
87722400	0.03	0.000754337	87722400	0.03	0.000754337
87722500	0.07	0.00188425	87722500	0.07	0.00188425
87722600	0.14	0.00443459	87722600	0.14	0.00443459
87722700	0.03	0.000761228	87722700	0.03	0.000761228
87722800	0.04	0.000798244	87722800	0.04	0.000798244
87722900	0.04	0.000541638	87722900	0.04	0.000541638
87723000	0	0	87723000	0	0
87723100	0.04	0.000619387	87723100	0.04	0.000619387
87723200	0	0	87723200	0	0
87723300	0	0	87723300	0	0
87723400	0.12	0.00106534	87723400	0.12	0.00106534
87723500	0.06	0.000683839	87723500	0.06	0.000683839
87723600	0.07	0.00101567	87723600	0.07	0.00101567
87723700	0.06	0.00132509	87723700	0.06	0.00132509
87723800	0.13	0.00218267	87723800	0.13	0.00218267
87723900	0.09	0.00170487	87723900	0.09	0.00170487
87724000	0.02	0.000523972	87724000	0.02	0.000523972
87724100	0.07	0.00243309	87724100	0.07	0.00243309
87724200	0.08	0.00377003	87724200	0.08	0.00377003
87724300	0.08	0.00216979	87724300	0.08	0.00216979
87724400	0.03	0.000636807	87724400	0.03	0.000636807
87724500	0.08	0.00107744	87724500	0.08	0.00107744
87724600	0.07	0.00130841	87724600	0.07	0.00130841
87724700	0.04	0.00129241	87724700	0.04	0.00129241
87724800	0.04	0.0014733	87724800	0.04	0.0014733
87724900	0	0	87724900	0	0
87725000	0.07	0.00304613	87725000	0.07	0.00304613
87725100	0.01	0.000401929	87725100	0.01	0.000401929
87725200	0.07	0.00202254	87725200	0.07	0.00202254
87725300	0.19	0.00601456	87725300	0.19	0.00601456
87725400	0.1	0.00389408	87725400	0.1	0.00389408
87725500	0.14	0.00547731	87725500	0.14	0.00547731
87725600	0.16	0.00434311	87725600	0.16	0.00434311
87725700	0.16	0.00411311	87725700	0.16	0.00411311
87725800	0.2	0.00412116	87725800	0.2	0.00412116
87725900	0.2	0.00397219	87725900	0.2	0.00397219
87726000	0.07	0.00188985	87726000	0.07	0.00188985
87726100	0.01	0.000233973	87726100	0.01	0.000233973
87726200	0	0	87726200	0	0
87726300	0.01	0.000416667	87726300	0.01	0.000416667
87726400	0.1	0.00366435	87726400	0.1	0.00366435
87726500	0.07	0.00230036	87726500	0.07	0.00230036
87726600	0.03	0.000901984	87726600	0.03	0.000901984
87726700	0.06	0.00254885	87726700	0.06	0.00254885
87726800	0.02	0.000878735	87726800	0.02	0.000878735
87726900	0.04	0.00142552	87726900	0.04	0.00142552
87727000	0.08	0.00221607	87727000	0.08	0.00221607
87727100	0.06	0.00127119	87727100	0.06	0.00127119
87727200	0.11	0.00271136	87727200	0.11	0.00271136
87727300	0.04	0.00136519	87727300	0.04	0.00136519
87727400	0.06	0.00157233	87727400	0.06	0.00157233
87727500	0.18	0.00311796	87727500	0.18	0.00311796
87727600	0.02	0.000504032	87727600	0.02	0.000504032
87727700	0.03	0.00102041	87727700	0.03	0.00102041
87727800	0.15	0.00646273	87727800	0.15	0.00646273
87727900	0.16	0.00489297	87727900	0.16	0.00489297
87728000	0.14	0.00492784	87728000	0.14	0.00492784
87728100	0.21	0.00751342	87728100	0.21	0.00751342
87728200	0.06	0.00195376	87728200	0.06	0.00195376
87728300	0.05	0.00195848	87728300	0.05	0.00195848
87728400	0.05	0.00213311	87728400	0.05	0.00213311
87728500	0.04	0.00139034	87728500	0.04	0.00139034
87728600	0.1	0.00309598	87728600	0.1	0.00309598
87728700	0.17	0.00535433	87728700	0.17	0.00535433
87728800	0.07	0.00381679	87728800	0.07	0.00381679
87728900	0.05	0.0044843	87728900	0.05	0.0044843
87729000	0.08	0.00499064	87729000	0.08	0.00499064
87729100	0.21	0.00796359	87729100	0.21	0.00796359
87729200	0.06	0.00215595	87729200	0.06	0.00215595
87729300	0.07	0.00214724	87729300	0.07	0.00214724
87729400	0.07	0.00225153	87729400	0.07	0.00225153
87729500	0.1	0.00366435	87729500	0.1	0.00366435
87729600	0.14	0.00561798	87729600	0.14	0.00561798
87729700	0.14	0.00613497	87729700	0.14	0.00613497
87729800	0.02	0.000745434	87729800	0.02	0.000745434
87729900	0.1	0.00541419	87729900	0.1	0.00541419
87730000	0.06	0.00366748	87730000	0.06	0.00366748
87730100	0.01	0.000380518	87730100	0.01	0.000380518
87730200	0	0	87730200	0	0
87730300	0.07	0.0021348	87730300	0.07	0.0021348
87730400	0.09	0.003684	87730400	0.09	0.003684
87730500	0	0	87730500	0	0
87730600	0.03	0.00129422	87730600	0.03	0.00129422
87730700	0.08	0.00236058	87730700	0.08	0.00236058
87730800	0.06	0.00345622	87730800	0.06	0.00345622
87730900	0.05	0.00351865	87730900	0.05	0.00351865
87731000	0.05	0.00461681	87731000	0.05	0.00461681
87731100	0.04	0.00358423	87731100	0.04	0.00358423
87731200	0.13	0.00932568	87731200	0.13	0.00932568
87731300	0.2	0.00894055	87731300	0.2	0.00894055
87731400	0.08	0.0029401	87731400	0.08	0.0029401
87731500	0.17	0.00435228	87731500	0.17	0.00435228
87731600	0.14	0.0032022	87731600	0.14	0.0032022
87731700	0.07	0.0013804	87731700	0.07	0.0013804
87731800	0.06	0.00104566	87731800	0.06	0.00104566
87731900	0.04	0.000623733	87731900	0.04	0.000623733
87732000	0.08	0.00232558	87732000	0.08	0.00232558
87732100	0.03	0.00166667	87732100	0.03	0.00166667
87732200	0.09	0.00393357	87732200	0.09	0.00393357
87732300	0.03	0.00114548	87732300	0.03	0.00114548
87732400	0	0	87732400	0	0
87732500	0	0	87732500	0	0
87732600	0	0	87732600	0	0
87732700	0	0	87732700	0	0
87732800	0	0	87732800	0	0
87732900	0	0	87732900	0	0
87733000	0.06	0.00100993	87733000	0.06	0.00100993
87733100	0.14	0.00208178	87733100	0.14	0.00208178
87733200	0.19	0.00197608	87733200	0.19	0.00197608
87733300	0.05	0.000787278	87733300	0.05	0.000787278
87733400	0.01	0.000338868	87733400	0.01	0.000338868
87733500	0	0	87733500	0	0
87733600	0.03	0.000528914	87733600	0.03	0.000528914
87733700	0.01	0.000278319	87733700	0.01	0.000278319
87733800	0	0	87733800	0	0
87733900	0.01	0.000165125	87733900	0.01	0.000165125
87734000	0.07	0.00116764	87734000	0.07	0.00116764
87734100	0.1	0.00245881	87734100	0.1	0.00245881
87734200	0.12	0.00332871	87734200	0.12	0.00332871
87734300	0.06	0.00167177	87734300	0.06	0.00167177
87734400	0.04	0.000757002	87734400	0.04	0.000757002
87734500	0.03	0.000876937	87734500	0.03	0.000876937
87734600	0.04	0.00109951	87734600	0.04	0.00109951
87734700	0.04	0.00104959	87734700	0.04	0.00104959
87734800	0.04	0.000943396	87734800	0.04	0.000943396
87734900	0.12	0.00339271	87734900	0.12	0.00339271
87735000	0.09	0.00198282	87735000	0.09	0.00198282
87735100	0.25	0.0052356	87735100	0.25	0.0052356
87735200	0.21	0.00340026	87735200	0.21	0.00340026
87735300	0.14	0.00266059	87735300	0.14	0.00266059
87735400	0.16	0.00451467	87735400	0.16	0.00451467
87735500	0.07	0.00157587	87735500	0.07	0.00157587
87735600	0.08	0.00106795	87735600	0.08	0.00106795
87735700	0.14	0.00138272	87735700	0.14	0.00138272
87735800	0.09	0.00124602	87735800	0.09	0.00124602
87735900	0.09	0.00218872	87735900	0.09	0.00218872
87736000	0.05	0.00152114	87736000	0.05	0.00152114
87736100	0.04	0.0010124	87736100	0.04	0.0010124
87736200	0.01	0.000330033	87736200	0.01	0.000330033
87736300	0.06	0.00199203	87736300	0.06	0.00199203
87736400	0.1	0.00183284	87736400	0.1	0.00183284
87736500	0.15	0.0026993	87736500	0.15	0.0026993
87736600	0.25	0.0051557	87736600	0.25	0.0051557
87736700	0.02	0.000459348	87736700	0.02	0.000459348
87736800	0	0	87736800	0	0
87736900	0.02	0.000567215	87736900	0.02	0.000567215
87737000	0.07	0.00149957	87737000	0.07	0.00149957
87737100	0.04	0.000908059	87737100	0.04	0.000908059
87737200	0.03	0.000929368	87737200	0.03	0.000929368
87737300	0	0	87737300	0	0
87737400	0.05	0.00179921	87737400	0.05	0.00179921
87737500	0.09	0.00347625	87737500	0.09	0.00347625
87737600	0.07	0.00474898	87737600	0.07	0.00474898
87737700	0.03	0.00135993	87737700	0.03	0.00135993
87737800	0.05	0.00225836	87737800	0.05	0.00225836
87737900	0.03	0.0013973	87737900	0.03	0.0013973
87738000	0	0	87738000	0	0
87738100	0	0	87738100	0	0
87738200	0	0	87738200	0	0
87738300	0.08	0.00286328	87738300	0.08	0.00286328
87738400	0.08	0.00320513	87738400	0.08	0.00320513
87738500	0	0	87738500	0	0
87738600	0.04	0.00163934	87738600	0.04	0.00163934
87738700	0	0	87738700	0	0
87738800	0.09	0.00343905	87738800	0.09	0.00343905
87738900	0.15	0.00556793	87738900	0.15	0.00556793
87739000	0.11	0.00326313	87739000	0.11	0.00326313
87739100	0.06	0.00276753	87739100	0.06	0.00276753
87739200	0.06	0.00255973	87739200	0.06	0.00255973
87739300	0.05	0.00171821	87739300	0.05	0.00171821
87739400	0.07	0.0020753	87739400	0.07	0.0020753
87739500	0.12	0.00373134	87739500	0.12	0.00373134
87739600	0.06	0.00218023	87739600	0.06	0.00218023
87739700	0.15	0.00811688	87739700	0.15	0.00811688
87739800	0.08	0.00583942	87739800	0.08	0.00583942
87739900	0.06	0.00458365	87739900	0.06	0.00458365
87740000	0.08	0.00374883	87740000	0.08	0.00374883
87740100	0.05	0.00187196	87740100	0.05	0.00187196
87740200	0.06	0.00185414	87740200	0.06	0.00185414
87740300	0.02	0.00100908	87740300	0.02	0.00100908
87740400	0.07	0.00320807	87740400	0.07	0.00320807
87740500	0.12	0.00418994	87740500	0.12	0.00418994
87740600	0.07	0.00237772	87740600	0.07	0.00237772
87740700	0.05	0.00287853	87740700	0.05	0.00287853
87740800	0.05	0.00280584	87740800	0.05	0.00280584
87740900	0.13	0.00721421	87740900	0.13	0.00721421
87741000	0.07	0.00404391	87741000	0.07	0.00404391
87741100	0.04	0.00156495	87741100	0.04	0.00156495
87741200	0.05	0.00141403	87741200	0.05	0.00141403
87741300	0.01	0.000537924	87741300	0.01	0.000537924
87741400	0.01	0.000589623	87741400	0.01	0.000589623
87741500	0.07	0.001911	87741500	0.07	0.001911
87741600	0.02	0.000421763	87741600	0.02	0.000421763
87741700	0.03	0.000817884	87741700	0.03	0.000817884
87741800	0.09	0.00488334	87741800	0.09	0.00488334
87741900	0.03	0.00390117	87741900	0.03	0.00390117
87742000	0.02	0.00280899	87742000	0.02	0.00280899
87742100	0.04	0.00619195	87742100	0.04	0.00619195
87742200	0.06	0.00549954	87742200	0.06	0.00549954
87742300	0	0	87742300	0	0
87742400	0.03	0.00415512	87742400	0.03	0.00415512
87742500	0.12	0.00972447	87742500	0.12	0.00972447
87742600	0.06	0.00560748	87742600	0.06	0.00560748
87742700	0	0	87742700	0	0
87742800	0.02	0.00125549	87742800	0.02	0.00125549
87742900	0.11	0.00490415	87742900	0.11	0.00490415
87743000	0	0	87743000	0	0
87743100	0	0	87743100	0	0
87743200	0.05	0.00147885	87743200	0.05	0.00147885
87743300	0.07	0.00188476	87743300	0.07	0.00188476
87743400	0.22	0.00706714	87743400	0.22	0.00706714
87743500	0.08	0.00289122	87743500	0.08	0.00289122
87743600	0.02	0.00138793	87743600	0.02	0.00138793
87743700	0.06	0.00383877	87743700	0.06	0.00383877
87743800	0.12	0.00764331	87743800	0.12	0.00764331
87743900	0.04	0.00384615	87743900	0.04	0.00384615
87744000	0	0	87744000	0	0
87744100	0.02	0.000888889	87744100	0.02	0.000888889
87744200	0.13	0.00490011	87744200	0.13	0.00490011
87744300	0.08	0.00410467	87744300	0.08	0.00410467
87744400	0.11	0.00571429	87744400	0.11	0.00571429
87744500	0.05	0.00226963	87744500	0.05	0.00226963
87744600	0.02	0.00110254	87744600	0.02	0.00110254
87744700	0.02	0.00116347	87744700	0.02	0.00116347
87744800	0.03	0.00143678	87744800	0.03	0.00143678
87744900	0.15	0.00347866	87744900	0.15	0.00347866
87745000	0.1	0.00187196	87745000	0.1	0.00187196
87745100	0.11	0.00273428	87745100	0.11	0.00273428
87745200	0.07	0.00192997	87745200	0.07	0.00192997
87745300	0.05	0.00158479	87745300	0.05	0.00158479
87745400	0.03	0.00112697	87745400	0.03	0.00112697
87745500	0.01	0.000630517	87745500	0.01	0.000630517
87745600	0.04	0.00194553	87745600	0.04	0.00194553
87745700	0.09	0.00359138	87745700	0.09	0.00359138
87745800	0.07	0.00310284	87745800	0.07	0.00310284
87745900	0.02	0.000647878	87745900	0.02	0.000647878
87746000	0.06	0.00203597	87746000	0.06	0.00203597
87746100	0.03	0.00100908	87746100	0.03	0.00100908
87746200	0.05	0.00154943	87746200	0.05	0.00154943
87746300	0.01	0.000185391	87746300	0.01	0.000185391
87746400	0	0	87746400	0	0
87746500	0	0	87746500	0	0
87746600	0.01	0.000249377	87746600	0.01	0.000249377
87746700	0.07	0.00185775	87746700	0.07	0.00185775
87746800	0.02	0.000620925	87746800	0.02	0.000620925
87746900	0.12	0.00315292	87746900	0.12	0.00315292
87747000	0.18	0.00412939	87747000	0.18	0.00412939
87747100	0.12	0.00310158	87747100	0.12	0.00310158
87747200	0.17	0.00401038	87747200	0.17	0.00401038
87747300	0.1	0.00219106	87747300	0.1	0.00219106
87747400	0.07	0.00229208	87747400	0.07	0.00229208
87747500	0.09	0.00276074	87747500	0.09	0.00276074
87747600	0.05	0.00237079	87747600	0.05	0.00237079
87747700	0.04	0.00309119	87747700	0.04	0.00309119
87747800	0.04	0.00254615	87747800	0.04	0.00254615
87747900	0.04	0.00204813	87747900	0.04	0.00204813
87748000	0.13	0.00619933	87748000	0.13	0.00619933
87748100	0.08	0.00279135	87748100	0.08	0.00279135
87748200	0.05	0.00221435	87748200	0.05	0.00221435
87748300	0.11	0.00425861	87748300	0.11	0.00425861
87748400	0.08	0.00206292	87748400	0.08	0.00206292
87748500	0.02	0.000780336	87748500	0.02	0.000780336
87748600	0.03	0.00111029	87748600	0.03	0.00111029
87748700	0	0	87748700	0	0
87748800	0.01	0.000434216	87748800	0.01	0.000434216
87748900	0.13	0.00587438	87748900	0.13	0.00587438
87749000	0.06	0.00332226	87749000	0.06	0.00332226
87749100	0.08	0.00862999	87749100	0.08	0.00862999
87749200	0	0	87749200	0	0
87749300	0	0	87749300	0	0
87749400	0	0	87749400	0	0
87749500	0	0	87749500	0	0
87749600	0	0	87749600	0	0
87749700	0.02	0.00149142	87749700	0.02	0.00149142
87749800	0.03	0.00267142	87749800	0.03	0.00267142
87749900	0.03	0.00307062	87749900	0.03	0.00307062
87750000	0	0	87750000	0	0
87750100	0	0	87750100	0	0
87750200	0.04	0.00286533	87750200	0.04	0.00286533
87750300	0.12	0.00813559	87750300	0.12	0.00813559
87750400	0.12	0.00548948	87750400	0.12	0.00548948
87750500	0.04	0.00116347	87750500	0.04	0.00116347
87750600	0.01	0.000307882	87750600	0.01	0.000307882
87750700	0.03	0.00111899	87750700	0.03	0.00111899
87750800	0.04	0.00143885	87750800	0.04	0.00143885
87750900	0.01	0.000364697	87750900	0.01	0.000364697
87751000	0.07	0.00267584	87751000	0.07	0.00267584
87751100	0.01	0.00045977	87751100	0.01	0.00045977
87751200	0	0	87751200	0	0
87751300	0	0	87751300	0	0
87751400	0.07	0.00151384	87751400	0.07	0.00151384
87751500	0.15	0.00433902	87751500	0.15	0.00433902
87751600	0.14	0.00315813	87751600	0.14	0.00315813
87751700	0.11	0.00267966	87751700	0.11	0.00267966
87751800	0.06	0.00232378	87751800	0.06	0.00232378
87751900	0.16	0.00453001	87751900	0.16	0.00453001
87752000	0.1	0.00250376	87752000	0.1	0.00250376
87752100	0.08	0.00208986	87752100	0.08	0.00208986
87752200	0.04	0.00159872	87752200	0.04	0.00159872
87752300	0.18	0.00360433	87752300	0.18	0.00360433
87752400	0.36	0.00444115	87752400	0.36	0.00444115
87752500	0.22	0.00247413	87752500	0.22	0.00247413
87752600	0.18	0.00123754	87752600	0.18	0.00123754
87752700	0.25	0.000906158	87752700	0.25	0.000906158
87752800	0.15	0.00056243	87752800	0.15	0.00056243
87752900	0.11	0.000902972	87752900	0.11	0.000902972
87753000	0.04	0.000683293	87753000	0.04	0.000683293
87753100	0	0	87753100	0	0
87753200	0.08	0.00147902	87753200	0.08	0.00147902
87753300	0	0	87753300	0	0
87753400	0	0	87753400	0	0
87753500	0.03	0.000786782	87753500	0.03	0.000786782
87753600	0.12	0.00220224	87753600	0.12	0.00220224
87753700	0.05	0.000583294	87753700	0.05	0.000583294
87753800	0.1	0.00123962	87753800	0.1	0.00123962
87753900	0.02	0.000371747	87753900	0.02	0.000371747
87754000	0.03	0.00073278	87754000	0.03	0.00073278
87754100	0.09	0.00254237	87754100	0.09	0.00254237
87754200	0.07	0.00210463	87754200	0.07	0.00210463
87754300	0.12	0.00328767	87754300	0.12	0.00328767
87754400	0.1	0.00311139	87754400	0.1	0.00311139
87754500	0.1	0.00293427	87754500	0.1	0.00293427
87754600	0.12	0.00542741	87754600	0.12	0.00542741
87754700	0.09	0.00420954	87754700	0.09	0.00420954
87754800	0.01	0.000330251	87754800	0.01	0.000330251
87754900	0	0	87754900	0	0
87755000	0.06	0.00142586	87755000	0.06	0.00142586
87755100	0.08	0.00458979	87755100	0.08	0.00458979
87755200	0.25	0.0102627	87755200	0.25	0.0102627
87755300	0.11	0.00263599	87755300	0.11	0.00263599
87755400	0.04	0.000493949	87755400	0.04	0.000493949
87755500	0.06	0.000450518	87755500	0.06	0.000450518
87755600	0.06	0.000755668	87755600	0.06	0.000755668
87755700	0.04	0.000906618	87755700	0.04	0.000906618
87755800	0	0	87755800	0	0
87755900	0.03	0.00120676	87755900	0.03	0.00120676
87756000	0.11	0.00348322	87756000	0.11	0.00348322
87756100	0.1	0.00385951	87756100	0.1	0.00385951
87756200	0.01	0.000412201	87756200	0.01	0.000412201
87756300	0.06	0.0017616	87756300	0.06	0.0017616
87756400	0.06	0.00218103	87756400	0.06	0.00218103
87756500	0.09	0.00437318	87756500	0.09	0.00437318
87756600	0.11	0.00418092	87756600	0.11	0.00418092
87756700	0.07	0.00161402	87756700	0.07	0.00161402
87756800	0.06	0.00171969	87756800	0.06	0.00171969
87756900	0.11	0.00364721	87756900	0.11	0.00364721
87757000	0.08	0.00276148	87757000	0.08	0.00276148
87757100	0.11	0.00471092	87757100	0.11	0.00471092
87757200	0.09	0.00220642	87757200	0.09	0.00220642
87757300	0.09	0.00212164	87757300	0.09	0.00212164
87757400	0.17	0.00460954	87757400	0.17	0.00460954
87757500	0.08	0.00262037	87757500	0.08	0.00262037
87757600	0.04	0.00132057	87757600	0.04	0.00132057
87757700	0.02	0.000806127	87757700	0.02	0.000806127
87757800	0.02	0.00097229	87757800	0.02	0.00097229
87757900	0.11	0.00458524	87757900	0.11	0.00458524
87758000	0.17	0.00739774	87758000	0.17	0.00739774
87758100	0.05	0.00147623	87758100	0.05	0.00147623
87758200	0.08	0.00535475	87758200	0.08	0.00535475
87758300	0.02	0.00146306	87758300	0.02	0.00146306
87758400	0.08	0.00283286	87758400	0.08	0.00283286
87758500	0.12	0.00342857	87758500	0.12	0.00342857
87758600	0.16	0.00525452	87758600	0.16	0.00525452
87758700	0.11	0.00253632	87758700	0.11	0.00253632
87758800	0.16	0.00262037	87758800	0.16	0.00262037
87758900	0.15	0.00151653	87758900	0.15	0.00151653
87759000	0.12	0.00160772	87759000	0.12	0.00160772
87759100	0.04	0.000592505	87759100	0.04	0.000592505
87759200	0.13	0.000979063	87759200	0.13	0.000979063
87759300	0.19	0.00131807	87759300	0.19	0.00131807
87759400	0.09	0.00172546	87759400	0.09	0.00172546
87759500	0.01	0.000295508	87759500	0.01	0.000295508
87759600	0	0	87759600	0	0
87759700	0.03	0.00116686	87759700	0.03	0.00116686
87759800	0.07	0.00180366	87759800	0.07	0.00180366
87759900	0.24	0.0044207	87759900	0.24	0.0044207
87760000	0.23	0.00575	87760000	0.23	0.00575
87760100	0	0	87760100	0	0
87760200	0	0	87760200	0	0
87760300	0	0	87760300	0	0
87760400	0	0	87760400	0	0
87760500	0	0	87760500	0	0
87760600	0.08	0.00472813	87760600	0.08	0.00472813
87760700	0.04	0.00184247	87760700	0.04	0.00184247
87760800	0.01	0.000519211	87760800	0.01	0.000519211
87760900	0.04	0.00213789	87760900	0.04	0.00213789
87761000	0.04	0.00209644	87761000	0.04	0.00209644
87761100	0.09	0.00446872	87761100	0.09	0.00446872
87761200	0.12	0.00375	87761200	0.12	0.00375
87761300	0.08	0.00238949	87761300	0.08	0.00238949
87761400	0.02	0.00064704	87761400	0.02	0.00064704
87761500	0.03	0.0010929	87761500	0.03	0.0010929
87761600	0.06	0.00156535	87761600	0.06	0.00156535
87761700	0.2	0.00353107	87761700	0.2	0.00353107
87761800	0.15	0.00260734	87761800	0.15	0.00260734
87761900	0.18	0.00209059	87761900	0.18	0.00209059
87762000	0.06	0.000808081	87762000	0.06	0.000808081
87762100	0	0	87762100	0	0
87762200	0.11	0.000563467	87762200	0.11	0.000563467
87762300	0.13	0.000523392	87762300	0.13	0.000523392
87762400	0.11	0.000704812	87762400	0.11	0.000704812
87762500	0.17	0.00197033	87762500	0.17	0.00197033
87762600	0.07	0.0013033	87762600	0.07	0.0013033
87762700	0	0	87762700	0	0
87762800	0.06	0.00214209	87762800	0.06	0.00214209
87762900	0.06	0.00147167	87762900	0.06	0.00147167
87763000	0.08	0.00317083	87763000	0.08	0.00317083
87763100	0.03	0.0012859	87763100	0.03	0.0012859
87763200	0.12	0.00416956	87763200	0.12	0.00416956
87763300	0.13	0.0042961	87763300	0.13	0.0042961
87763400	0.09	0.00335196	87763400	0.09	0.00335196
87763500	0.05	0.00196618	87763500	0.05	0.00196618
87763600	0.08	0.00391389	87763600	0.08	0.00391389
87763700	0.02	0.0011383	87763700	0.02	0.0011383
87763800	0	0	87763800	0	0
87763900	0.09	0.00367647	87763900	0.09	0.00367647
87764000	0.03	0.000882353	87764000	0.03	0.000882353
87764100	0.07	0.00139248	87764100	0.07	0.00139248
87764200	0.08	0.00180709	87764200	0.08	0.00180709
87764300	0.1	0.00164718	87764300	0.1	0.00164718
87764400	0.16	0.00343421	87764400	0.16	0.00343421
87764500	0.12	0.0022779	87764500	0.12	0.0022779
87764600	0.12	0.00176237	87764600	0.12	0.00176237
87764700	0.05	0.00086192	87764700	0.05	0.00086192
87764800	0.1	0.0013412	87764800	0.1	0.0013412
87764900	0.17	0.00179609	87764900	0.17	0.00179609
87765000	0.53	0.00455092	87765000	0.53	0.00455092
87765100	0.32	0.00334169	87765100	0.32	0.00334169
87765200	0.07	0.00109856	87765200	0.07	0.00109856
87765300	0.03	0.000611122	87765300	0.03	0.000611122
87765400	0.1	0.00210837	87765400	0.1	0.00210837
87765500	0.03	0.000883652	87765500	0.03	0.000883652
87765600	0.01	0.000312305	87765600	0.01	0.000312305
87765700	0.11	0.00279827	87765700	0.11	0.00279827
87765800	0.07	0.00212572	87765800	0.07	0.00212572
87765900	0.08	0.00353669	87765900	0.08	0.00353669
87766000	0.23	0.0135056	87766000	0.23	0.0135056
87766100	0.12	0.00714711	87766100	0.12	0.00714711
87766200	0.04	0.00236686	87766200	0.04	0.00236686
87766300	0.06	0.00284225	87766300	0.06	0.00284225
87766400	0.05	0.00186498	87766400	0.05	0.00186498
87766500	0.05	0.00170068	87766500	0.05	0.00170068
87766600	0.03	0.00131579	87766600	0.03	0.00131579
87766700	0.14	0.00442758	87766700	0.14	0.00442758
87766800	0.09	0.00266509	87766800	0.09	0.00266509
87766900	0	0	87766900	0	0
87767000	0	0	87767000	0	0
87767100	0	0	87767100	0	0
87767200	0	0	87767200	0	0
87767300	0	0	87767300	0	0
87767400	0.11	0.0042324	87767400	0.11	0.0042324
87767500	0.11	0.00434268	87767500	0.11	0.00434268
87767600	0.15	0.00797448	87767600	0.15	0.00797448
87767700	0.12	0.00712589	87767700	0.12	0.00712589
87767800	0.02	0.00102828	87767800	0.02	0.00102828
87767900	0	0	87767900	0	0
87768000	0.04	0.00125589	87768000	0.04	0.00125589
87768100	0.11	0.00249094	87768100	0.11	0.00249094
87768200	0.1	0.00237586	87768200	0.1	0.00237586
87768300	0.1	0.00257003	87768300	0.1	0.00257003
87768400	0.1	0.0026462	87768400	0.1	0.0026462
87768500	0.03	0.00110254	87768500	0.03	0.00110254
87768600	0.08	0.00282187	87768600	0.08	0.00282187
87768700	0.08	0.00453001	87768700	0.08	0.00453001
87768800	0.1	0.00621118	87768800	0.1	0.00621118
87768900	0.07	0.00273973	87768900	0.07	0.00273973
87769000	0.07	0.00357873	87769000	0.07	0.00357873
87769100	0.15	0.0100536	87769100	0.15	0.0100536
87769200	0.09	0.00434573	87769200	0.09	0.00434573
87769300	0.07	0.00302899	87769300	0.07	0.00302899
87769400	0.12	0.00607903	87769400	0.12	0.00607903
87769500	0.17	0.0123278	87769500	0.17	0.0123278
87769600	0.08	0.00666112	87769600	0.08	0.00666112
87769700	0.04	0.00247831	87769700	0.04	0.00247831
87769800	0.12	0.00472255	87769800	0.12	0.00472255
87769900	0.13	0.00774732	87769900	0.13	0.00774732
87770000	0.03	0.00163755	87770000	0.03	0.00163755
87770100	0.07	0.00478142	87770100	0.07	0.00478142
87770200	0.01	0.000745712	87770200	0.01	0.000745712
87770300	0	0	87770300	0	0
87770400	0	0	87770400	0	0
87770500	0	0	87770500	0	0
87770600	0.04	0.0019656	87770600	0.04	0.0019656
87770700	0.05	0.00353357	87770700	0.05	0.00353357
87770800	0	0	87770800	0	0
87770900	0	0	87770900	0	0
87771000	0	0	87771000	0	0
87771100	0	0	87771100	0	0
87771200	0	0	87771200	0	0
87771300	0	0	87771300	0	0
87771400	0	0	87771400	0	0
87771500	0.02	0.00117371	87771500	0.02	0.00117371
87771600	0.06	0.00436681	87771600	0.06	0.00436681
87771700	0	0	87771700	0	0
87771800	0	0	87771800	0	0
87771900	0	0	87771900	0	0
87772000	0	0	87772000	0	0
87772100	0	0	87772100	0	0
87772200	0	0	87772200	0	0
87772300	0	0	87772300	0	0
87772400	0.02	0.00189934	87772400	0.02	0.00189934
87772500	0.02	0.00137836	87772500	0.02	0.00137836
87772600	0.01	0.000602773	87772600	0.01	0.000602773
87772700	0.12	0.0102041	87772700	0.12	0.0102041
87772800	0.14	0.0162225	87772800	0.14	0.0162225
87772900	0.06	0.0046225	87772900	0.06	0.0046225
87773000	0.07	0.00581879	87773000	0.07	0.00581879
87773100	0.07	0.00537222	87773100	0.07	0.00537222
87773200	0.09	0.00848256	87773200	0.09	0.00848256
87773300	0.06	0.00455235	87773300	0.06	0.00455235
87773400	0.03	0.00174825	87773400	0.03	0.00174825
87773500	0.1	0.0076864	87773500	0.1	0.0076864
87773600	0.04	0.00252048	87773600	0.04	0.00252048
87773700	0	0	87773700	0	0
87773800	0	0	87773800	0	0
87773900	0	0	87773900	0	0
87774000	0	0	87774000	0	0
87774100	0.06	0.00356718	87774100	0.06	0.00356718
87774200	0.22	0.00914761	87774200	0.22	0.00914761
87774300	0.09	0.00395952	87774300	0.09	0.00395952
87774400	0.1	0.00319693	87774400	0.1	0.00319693
87774500	0.03	0.000648228	87774500	0.03	0.000648228
87774600	0.01	0.000329164	87774600	0.01	0.000329164
87774700	0.03	0.00141777	87774700	0.03	0.00141777
87774800	0	0	87774800	0	0
87774900	0	0	87774900	0	0
87775000	0	0	87775000	0	0
87775100	0.03	0.00195822	87775100	0.03	0.00195822
87775200	0.09	0.00559354	87775200	0.09	0.00559354
87775300	0.25	0.0102669	87775300	0.25	0.0102669
87775400	0.08	0.00295749	87775400	0.08	0.00295749
87775500	0.03	0.00124792	87775500	0.03	0.00124792
87775600	0.05	0.00246548	87775600	0.05	0.00246548
87775700	0.02	0.000761905	87775700	0.02	0.000761905
87775800	0.08	0.00324939	87775800	0.08	0.00324939
87775900	0.07	0.00297114	87775900	0.07	0.00297114
87776000	0	0	87776000	0	0
87776100	0.01	0.000770416	87776100	0.01	0.000770416
87776200	0.1	0.00584795	87776200	0.1	0.00584795
87776300	0.12	0.00459418	87776300	0.12	0.00459418
87776400	0.02	0.00112296	87776400	0.02	0.00112296
87776500	0.04	0.00162999	87776500	0.04	0.00162999
87776600	0.07	0.00151778	87776600	0.07	0.00151778
87776700	0.12	0.00275482	87776700	0.12	0.00275482
87776800	0.01	0.000293255	87776800	0.01	0.000293255
87776900	0.02	0.000687049	87776900	0.02	0.000687049
87777000	0.05	0.000930233	87777000	0.05	0.000930233
87777100	0.1	0.000540833	87777100	0.1	0.000540833
87777200	0.05	0.000241604	87777200	0.05	0.000241604
87777300	0.15	0.000885844	87777300	0.15	0.000885844
87777400	0.12	0.000983123	87777400	0.12	0.000983123
87777500	0.07	0.000566114	87777500	0.07	0.000566114
87777600	0.15	0.0012286	87777600	0.15	0.0012286
87777700	0.15	0.00160445	87777700	0.15	0.00160445
87777800	0.2	0.00419111	87777800	0.2	0.00419111
87777900	0.1	0.00295334	87777900	0.1	0.00295334
87778000	0.01	0.000337724	87778000	0.01	0.000337724
87778100	0.09	0.00266036	87778100	0.09	0.00266036
87778200	0.07	0.00170982	87778200	0.07	0.00170982
87778300	0.04	0.00143215	87778300	0.04	0.00143215
87778400	0.1	0.00388954	87778400	0.1	0.00388954
87778500	0.16	0.00367985	87778500	0.16	0.00367985
87778600	0.1	0.00186811	87778600	0.1	0.00186811
87778700	0.07	0.00196961	87778700	0.07	0.00196961
87778800	0.06	0.0017762	87778800	0.06	0.0017762
87778900	0.12	0.00661521	87778900	0.12	0.00661521
87779000	0.12	0.00673401	87779000	0.12	0.00673401
87779100	0.11	0.00429687	87779100	0.11	0.00429687
87779200	0.1	0.00413223	87779200	0.1	0.00413223
87779300	0.08	0.00390434	87779300	0.08	0.00390434
87779400	0.11	0.0049217	87779400	0.11	0.0049217
87779500	0.08	0.00308642	87779500	0.08	0.00308642
87779600	0.12	0.00381679	87779600	0.12	0.00381679
87779700	0.02	0.000601142	87779700	0.02	0.000601142
87779800	0.07	0.00258207	87779800	0.07	0.00258207
87779900	0	0	87779900	0	0
87780000	0	0	87780000	0	0
87780100	0.03	0.000765892	87780100	0.03	0.000765892
87780200	0.04	0.00167504	87780200	0.04	0.00167504
87780300	0.06	0.00210674	87780300	0.06	0.00210674
87780400	0.07	0.00291303	87780400	0.07	0.00291303
87780500	0.11	0.00515947	87780500	0.11	0.00515947
87780600	0.08	0.003432	87780600	0.08	0.003432
87780700	0.09	0.00380228	87780700	0.09	0.00380228
87780800	0.02	0.000849979	87780800	0.02	0.000849979
87780900	0.07	0.00124444	87780900	0.07	0.00124444
87781000	0.16	0.00384061	87781000	0.16	0.00384061
87781100	0.13	0.00439041	87781100	0.13	0.00439041
87781200	0.13	0.00409191	87781200	0.13	0.00409191
87781300	0.05	0.00188324	87781300	0.05	0.00188324
87781400	0.1	0.00321647	87781400	0.1	0.00321647
87781500	0.09	0.00311203	87781500	0.09	0.00311203
87781600	0.1	0.00385951	87781600	0.1	0.00385951
87781700	0.07	0.00306346	87781700	0.07	0.00306346
87781800	0.08	0.00338696	87781800	0.08	0.00338696
87781900	0.12	0.00443295	87781900	0.12	0.00443295
87782000	0.16	0.00457535	87782000	0.16	0.00457535
87782100	0.14	0.00276298	87782100	0.14	0.00276298
87782200	0.05	0.000766284	87782200	0.05	0.000766284
87782300	0	0	87782300	0	0
87782400	0	0	87782400	0	0
87782500	0.02	0.000776699	87782500	0.02	0.000776699
87782600	0.04	0.00182149	87782600	0.04	0.00182149
87782700	0.03	0.00107335	87782700	0.03	0.00107335
87782800	0.03	0.00153689	87782800	0.03	0.00153689
87782900	0.07	0.00332858	87782900	0.07	0.00332858
87783000	0.03	0.0012766	87783000	0.03	0.0012766
87783100	0.08	0.00361174	87783100	0.08	0.00361174
87783200	0.07	0.00322135	87783200	0.07	0.00322135
87783300	0.02	0.000968992	87783300	0.02	0.000968992
87783400	0.03	0.000974342	87783400	0.03	0.000974342
87783500	0.08	0.00220204	87783500	0.08	0.00220204
87783600	0.1	0.00353732	87783600	0.1	0.00353732
87783700	0.05	0.00163239	87783700	0.05	0.00163239
87783800	0.12	0.0039267	87783800	0.12	0.0039267
87783900	0.12	0.00418994	87783900	0.12	0.00418994
87784000	0.07	0.00215054	87784000	0.07	0.00215054
87784100	0.1	0.00583771	87784100	0.1	0.00583771
87784200	0.05	0.00225836	87784200	0.05	0.00225836
87784300	0.08	0.00324939	87784300	0.08	0.00324939
87784400	0.01	0.000388199	87784400	0.01	0.000388199
87784500	0.11	0.00329144	87784500	0.11	0.00329144
87784600	0.12	0.00311123	87784600	0.12	0.00311123
87784700	0.09	0.00222113	87784700	0.09	0.00222113
87784800	0.02	0.000667334	87784800	0.02	0.000667334
87784900	0.08	0.00283386	87784900	0.08	0.00283386
87785000	0.1	0.00470367	87785000	0.1	0.00470367
87785100	0.1	0.00483793	87785100	0.1	0.00483793
87785200	0.07	0.00321691	87785200	0.07	0.00321691
87785300	0.06	0.00511945	87785300	0.06	0.00511945
87785400	0.07	0.00577082	87785400	0.07	0.00577082
87785500	0	0	87785500	0	0
87785600	0	0	87785600	0	0
87785700	0	0	87785700	0	0
87785800	0	0	87785800	0	0
87785900	0	0	87785900	0	0
87786000	0	0	87786000	0	0
87786100	0.01	0.000309119	87786100	0.01	0.000309119
87786200	0.04	0.00209424	87786200	0.04	0.00209424
87786300	0.13	0.00757135	87786300	0.13	0.00757135
87786400	0.14	0.00531511	87786400	0.14	0.00531511
87786500	0.11	0.00309249	87786500	0.11	0.00309249
87786600	0.11	0.00179563	87786600	0.11	0.00179563
87786700	0.08	0.00251177	87786700	0.08	0.00251177
87786800	0.03	0.001001	87786800	0.03	0.001001
87786900	0.02	0.000930665	87786900	0.02	0.000930665
87787000	0	0	87787000	0	0
87787100	0.12	0.0119284	87787100	0.12	0.0119284
87787200	0.04	0.00518807	87787200	0.04	0.00518807
87787300	0	0	87787300	0	0
87787400	0.02	0.00149701	87787400	0.02	0.00149701
87787500	0.08	0.00736648	87787500	0.08	0.00736648
87787600	0.07	0.004851	87787600	0.07	0.004851
87787700	0	0	87787700	0	0
87787800	0.02	0.00233372	87787800	0.02	0.00233372
87787900	0.03	0.00335946	87787900	0.03	0.00335946
87788000	0.03	0.00274977	87788000	0.03	0.00274977
87788100	0.02	0.0027894	87788100	0.02	0.0027894
87788200	0.05	0.00647668	87788200	0.05	0.00647668
87788300	0.02	0.00148588	87788300	0.02	0.00148588
87788400	0.01	0.00074239	87788400	0.01	0.00074239
87788500	0.03	0.00319829	87788500	0.03	0.00319829
87788600	0	0	87788600	0	0
87788700	0.05	0.00689655	87788700	0.05	0.00689655
87788800	0.15	0.0160085	87788800	0.15	0.0160085
87788900	0.03	0.00346021	87788900	0.03	0.00346021
87789000	0.08	0.0060015	87789000	0.08	0.0060015
87789100	0.02	0.00232019	87789100	0.02	0.00232019
87789200	0	0	87789200	0	0
87789300	0.01	0.00206612	87789300	0.01	0.00206612
87789400	0.05	0.00515464	87789400	0.05	0.00515464
87789500	0.04	0.00213675	87789500	0.04	0.00213675
87789600	0.03	0.00205198	87789600	0.03	0.00205198
87789700	0	0	87789700	0	0
87789800	0.07	0.00363636	87789800	0.07	0.00363636
87789900	0.11	0.00434955	87789900	0.11	0.00434955
87790000	0.12	0.00409976	87790000	0.12	0.00409976
87790100	0.06	0.00311526	87790100	0.06	0.00311526
87790200	0.02	0.00148148	87790200	0.02	0.00148148
87790300	0.05	0.0025	87790300	0.05	0.0025
87790400	0.06	0.00312663	87790400	0.06	0.00312663
87790500	0.01	0.00069541	87790500	0.01	0.00069541
87790600	0.08	0.0041645	87790600	0.08	0.0041645
87790700	0.08	0.0033389	87790700	0.08	0.0033389
87790800	0.01	0.000458505	87790800	0.01	0.000458505
87790900	0.07	0.00297366	87790900	0.07	0.00297366
87791000	0.01	0.000759878	87791000	0.01	0.000759878
87791100	0.04	0.00232423	87791100	0.04	0.00232423
87791200	0.11	0.00641026	87791200	0.11	0.00641026
87791300	0.09	0.00439668	87791300	0.09	0.00439668
87791400	0.01	0.000455373	87791400	0.01	0.000455373
87791500	0.04	0.002002	87791500	0.04	0.002002
87791600	0.1	0.00391083	87791600	0.1	0.00391083
87791700	0.07	0.0027027	87791700	0.07	0.0027027
87791800	0.04	0.00148423	87791800	0.04	0.00148423
87791900	0.03	0.00132802	87791900	0.03	0.00132802
87792000	0.09	0.00385439	87792000	0.09	0.00385439
87792100	0.08	0.00295749	87792100	0.08	0.00295749
87792200	0.05	0.00181951	87792200	0.05	0.00181951
87792300	0.08	0.00223651	87792300	0.08	0.00223651
87792400	0.09	0.00286716	87792400	0.09	0.00286716
87792500	0.05	0.00176056	87792500	0.05	0.00176056
87792600	0.09	0.00270677	87792600	0.09	0.00270677
87792700	0.13	0.0026536	87792700	0.13	0.0026536
87792800	0.05	0.00113302	87792800	0.05	0.00113302
87792900	0.18	0.00406321	87792900	0.18	0.00406321
87793000	0.22	0.00546177	87793000	0.22	0.00546177
87793100	0.03	0.000940439	87793100	0.03	0.000940439
87793200	0.03	0.00136116	87793200	0.03	0.00136116
87793300	0.12	0.00576369	87793300	0.12	0.00576369
87793400	0.12	0.00552232	87793400	0.12	0.00552232
87793500	0.06	0.00178412	87793500	0.06	0.00178412
87793600	0.1	0.00263713	87793600	0.1	0.00263713
87793700	0.06	0.00189095	87793700	0.06	0.00189095
87793800	0	0	87793800	0	0
87793900	0.08	0.00158134	87793900	0.08	0.00158134
87794000	0.14	0.00369686	87794000	0.14	0.00369686
87794100	0.15	0.00402793	87794100	0.15	0.00402793
87794200	0.03	0.00154879	87794200	0.03	0.00154879
87794300	0.02	0.000884173	87794300	0.02	0.000884173
87794400	0.04	0.00176991	87794400	0.04	0.00176991
87794500	0.21	0.00818076	87794500	0.21	0.00818076
87794600	0.15	0.00361272	87794600	0.15	0.00361272
87794700	0.28	0.00993965	87794700	0.28	0.00993965
87794800	0.24	0.00894855	87794800	0.24	0.00894855
87794900	0.19	0.00496732	87794900	0.19	0.00496732
87795000	0.2	0.00587199	87795000	0.2	0.00587199
87795100	0.16	0.00619435	87795100	0.16	0.00619435
87795200	0.15	0.00539374	87795200	0.15	0.00539374
87795300	0.24	0.00772201	87795300	0.24	0.00772201
87795400	0.07	0.00323027	87795400	0.07	0.00323027
87795500	0.06	0.00379507	87795500	0.06	0.00379507
87795600	0.01	0.00063857	87795600	0.01	0.00063857
87795700	0.02	0.00109709	87795700	0.02	0.00109709
87795800	0.06	0.00297471	87795800	0.06	0.00297471
87795900	0.05	0.00249004	87795900	0.05	0.00249004
87796000	0.03	0.00148883	87796000	0.03	0.00148883
87796100	0	0	87796100	0	0
87796200	0	0	87796200	0	0
87796300	0.07	0.00450161	87796300	0.07	0.00450161
87796400	0.02	0.000868432	87796400	0.02	0.000868432
87796500	0	0	87796500	0	0
87796600	0	0	87796600	0	0
87796700	0	0	87796700	0	0
87796800	0	0	87796800	0	0
87796900	0	0	87796900	0	0
87797000	0.02	0.000719942	87797000	0.02	0.000719942
87797100	0.1	0.00421763	87797100	0.1	0.00421763
87797200	0.08	0.00326664	87797200	0.08	0.00326664
87797300	0.01	0.000272405	87797300	0.01	0.000272405
87797400	0.03	0.00142857	87797400	0.03	0.00142857
87797500	0	0	87797500	0	0
87797600	0.01	0.000382555	87797600	0.01	0.000382555
87797700	0.03	0.00139925	87797700	0.03	0.00139925
87797800	0.04	0.00240674	87797800	0.04	0.00240674
87797900	0	0	87797900	0	0
87798000	0.04	0.00167504	87798000	0.04	0.00167504
87798100	0.08	0.00286328	87798100	0.08	0.00286328
87798200	0.02	0.000780336	87798200	0.02	0.000780336
87798300	0.05	0.00162655	87798300	0.05	0.00162655
87798400	0.11	0.00401606	87798400	0.11	0.00401606
87798500	0.09	0.00468994	87798500	0.09	0.00468994
87798600	0.15	0.0115741	87798600	0.15	0.0115741
87798700	0.04	0.00370028	87798700	0.04	0.00370028
87798800	0	0	87798800	0	0
87798900	0	0	87798900	0	0
87799000	0	0	87799000	0	0
87799100	0.03	0.00263852	87799100	0.03	0.00263852
87799200	0.02	0.00143988	87799200	0.02	0.00143988
87799300	0.03	0.0033557	87799300	0.03	0.0033557
87799400	0.01	0.000672043	87799400	0.01	0.000672043
87799500	0.15	0.00419111	87799500	0.15	0.00419111
87799600	0.14	0.00384193	87799600	0.14	0.00384193
87799700	0.13	0.00422764	87799700	0.13	0.00422764
87799800	0.03	0.00234926	87799800	0.03	0.00234926
[truncated: 18,002 more rows]

## Sheet: Fig. 4c
pGL4.23		pGL4-(TTTG)4		pGL4-(TTTG)3		pGL4-SNV		pGL4-HSVTKp		pGL4-(TTTG)4-HSVTKp		pGL4-(TTTG)3-HSVTKp		pGL4-SNV-HSVTKp
x axis	value	x axis	value	x axis	value	x axis	value	x axis	value	x axis	value	x axis	value	x axis	value
1	0.519398	2	0.773229	3	3.08489	4	4.87846	6	13.1921	7	2.15449	8	8.33878	9	10.6318
0.85	0.684375	2.15	0.823224	2.9	3.55428	4	6.45954	6.1	13.4526	7.1	3.11191	8.15	8.6382	9	11.691
1.15	0.782193	1.85	0.836414	3.1	3.77494	3.85	6.70593	5.9	13.8552	7	3.57288	8	9.39929	8.9	12.7607
1	1.01017	2.3	0.855599	2.8	3.81205	4.15	7.0278	6	14.5963	7	4.20558	7.85	9.40332	9.1	13.2475
1.1	1.45069	1.7	0.863376	3	4.1761	4	7.40443	5.9	15.5737	6.9	7.34981	8.15	9.4103	9	14.8118
0.9	1.55317	2.45	0.885	3.1	4.48846	4	8.61873	6.1	15.6726	7.1	7.42245	7.7	9.4422	9	15.644
