# Supplementary material for: Functional variants in a TTTG microsatellite on 15q26.1 cause familial nonautoimmune thyroid abnormalities
Source: Nat Genet. 2024 May 7;56(5):869–76. doi: 10.1038/s41588-024-01735-5 (PMC11096107; doi:10.1038/s41588-024-01735-5)
Supplement: Supplementary file 9 — Statistical source data. [file 41588_2024_1735_MOESM9_ESM.xlsx]

## Sheet: Sheet1
Gene	Whole cohort (%)	Any family history (%)
DUOX2	12.2346	10.9929
TG	2.73003	2.83688
TPO	1.41557	1.41844
SLC5A5	0.606673	1.06383
TSHR	2.62892	2.48227
PAX8	1.6178	3.19149
NKX2-1	0.404449	0.35461
Molecularly unsolved	78.4	77.7
