# Supplementary material for: Functional variants in a TTTG microsatellite on 15q26.1 cause familial nonautoimmune thyroid abnormalities
Source: Nat Genet. 2024 May 7;56(5):869–76. doi: 10.1038/s41588-024-01735-5 (PMC11096107; doi:10.1038/s41588-024-01735-5)
Supplement: Supplementary file 10 — Statistical source data. [file 41588_2024_1735_MOESM10_ESM.xlsx]

## Sheet: Sheet1
KCMC170		KCMC186		KCMC190		KCMC231		KCMC233		KCMC251		KCMC290		KCMC308		KCMC335		KCMC443		KCMC444		KCMC581		KCMC633		KCMC818		KCMC912		KCMC1078			Reference range
Age	LT4 dose	Age	LT4 dose	Age	LT4 dose	Age	LT4 dose	Age	LT4 dose	Age	LT4 dose	Age	LT4 dose	Age	LT4 dose	Age	LT4 dose	Age	LT4 dose	Age	LT4 dose	Age	LT4 dose	Age	LT4 dose	Age	LT4 dose	Age	LT4 dose	Age	LT4 dose		Age (y)	+SD	-SD
0.136893	2.76447	0.0930869		9.60438	0.952381	0.17796	3.99361	0.1013		0.1013	6.69165	0.073922	5.29942	4.67077	2	0.0328542		0.0520192		0.0383299		0.0520192		0.0574949		0.0328542		0.0793977		0.0410678			0	11.5	5.9
0.213552	2.35849	0.243669	2.69906	9.68925	0.943396	0.273785	3.58166	0.186174	4.88202	0.17796	6.90608	0.112252	4.75737	4.82409	1.98864	0.0629706	3.78788	0.172485	3.125	0.0766598	4.71698	0.1013	3.99148	0.136893		0.0876112	5.43715	0.136893	4.9682	0.0602327			0.5	6.7	3.7
0.262834	2.98285	0.320329	2.58732	9.76591	1.23077	0.40794	3.27225	0.262834	4.2735	0.328542	6.17284	0.197125	5.15464	5.24298	2.15054	0.197125	2.35849	0.249144	2.77393	0.172485	3.31675	0.197125	3.19829	0.19165	4.69043	0.227242	3.87297	0.251882	4.12541	0.136893			1	5.7	3.5
0.435318	3.28947	0.396988	2.42131	10.1109	1.17302	0.569473	3.02297	0.396988	2.97265	0.405202	5.6899	0.273785	5.68182	5.70294	2.06186	0.29295	3.24675	0.325804	2.53807	0.260096	4.26743	0.312115	3.80807	0.375086	2.98954	0.399726	3.38524	0.366872	3.83436	0.213552	4.09165		2	5.2	3.4
0.569473	3.06185	0.473648	2.38095	10.5517	1.21622	0.722793	2.7248	0.473648	2.92569	0.539357	5.16129	0.388775	6.73401	6.14374	2.03046	0.52293	2.62295	0.402464	2.41838	0.413415	3.51494	0.44627	3.49406	0.52293	2.65076	0.629706	3.18269	0.520192	3.41064	0.314853	2.69179		3	4.8	3.2
0.769336	2.93772	0.550308	2.29621	11.0116	1.19048	0.876112	3.80849	0.550308	3.38792	0.692676	0.487805	0.503765	6.10687	6.6037	1.92771	0.618754	3.72902	0.555784	2.24467	0.66256	2.997	0.657084	3.09598	0.720055	2.45549	0.87885	3.05064	0.673511	3.16056	0.4846	2.331		4	4.4	3
0.922656	2.81215	0.626968	2.82486	11.4524	1.29534	1.05955	3.7155	0.722793	3.34821	0.845996	0.465116	0.665298	4.91573	7.09377	1.89573	1.00205	3.30142	0.804928	2.17865	0.911704	2.89017	1.05955	2.6738	0.944559	2.23464	1.18549	2.85551	0.865161	2.98329	0.621492			5	4	2.8
1.06776	2.65534	0.780287	3.06122	11.8741	1.25313	1.28953	4.07747	0.876112	3.0785	0.941821	4.3956	0.848734	5.18135	7.40041	1.7094	1.44285	4.0404	0.919918	2.0555	1.16085	2.81558	1.44285	2.36686	1.17454	3.26619	1.37714	2.73823	1.05681	3.00661	0.755647			6	3.9	2.5
1.24025	3.02419	0.933607	2.91262	12.115	1.21951	1.55784	3.76825	0.991102	3.05188	1.09514	4.14723	1.00205	4.828	7.74538	1.74292	1.88364	3.83509	1.02396	0	1.41821	2.58844	1.65366	2.97619	1.42368	2.92398	1.88912	2.42718	1.32512	3.35758	0.889802	2.05339		7	3.5	2.5
1.3744	3	1.02669	2.88462	12.5448	1.50115	1.76865	3.52268	1.16359	3.51936	1.24846	3.89105	1.24025	4.59242	7.98357	1.84805	2.42026	3.4188	1.24572	1.91571	1.66735	2.42326	2.13279	3.49345	1.86448	2.6584	2.13552	2.32558	1.63176	3.73932	0.99384	2.01511		8	3.3	2.3
1.5551	3.84615	1.25941	3.125	13.1307	1.3	1.97947	4.34028	1.33607	3.16331	1.52498	3.73832	1.48118	4.21053	8.30116	1.75781	2.91855	3.1746	1.49487	1.83993	1.82067	2.35294	2.38193	3.37553	2.36277	2.46914	2.3655	1.68067	1.8809	3.43643	1.15264	1.98511		9	3.1	2.1
1.70842	3.80952	1.41273	3.125	13.4757	1.16071	2.22861	4.13223	1.58522	3.49345	1.74675	3.43348	1.66188	3.98804	8.59685	1.95312	3.41684	2.95203	1.64819	0.883392	2.03149	3.0546	2.88022	2.98507	2.65024	2.41935	2.62286	2.5	2.14921	4.34783	1.29227	1.96367		10	3	2
1.97673	3.73832	1.55784	2.99145	13.9165	1.30662	2.45859	3.84615	1.72758	3.84615	1.97673	3.81356	1.91102	4.52261	8.80767	1.91939	3.93429	2.6936	1.89733	0.819672	2.28063	2.99625	3.12936	2.96296	3.12936	2.15827	2.86653	2.4	2.42847	4.12844	1.54141	1.8018		11	2.8	1.8
2.20671	3.47826	1.71937	2.89256	14.4422	1.41196	2.6694	3.90625	1.86174	3.85604	2.22587	3.71901	2.17933	4.59982	9.13347	1.9305	4.41342	2.61438	2.12731	0	2.52977	2.84698	3.64682	2.73973	3.64682	2.08333	3.15948	3.04183	2.71595	3.33333	1.79055	1.7094		12	2.7	1.7
2.41752	3.30579	1.86448	2.7668	14.872	1.35783	2.95688	3.63636	2.14921	3.49922	2.41752	3.51562	2.44764	4.37828	9.45927	1.92678	4.9117	2.43902	2.37645	0	2.77892	2.64901	4.14511	2.48447	4.10678	1.96078	3.41958	2.72109	3.0308	3.7037	1.90554
2.60917	3.25203	2.03422	0	15.447	1.54545	3.20602	3.59712	2.39836	3.31981	2.6475	3.40909	2.70773	4.23729	9.79603	1.7301	5.40999	2.32558	2.6256	0	3.01985	2.67559	4.64339	2.99401	4.64339	1.91693	3.68789	2.53165	3.39493	3.50195	2.13552	2.01613
2.85832	3.14961	2.17112	2.65152	15.9069	1.46805	3.436	3.3557	2.62834	3.58809	2.87748	3.64964	2.93771	4.11523	10.1492	1.67224	5.90828	2.16216	3.0089	0	3.26899	2.61438	5.15811	2.94118	5.14168	1.79641	3.94524	2.45399	3.7399	3.30882	2.32717	2.3622
3.10746	2.96296	2.32444	2.5	16.1369	1.40728	3.76181	3.20513	2.83915	3.54988	3.16496	3.5461	3.17591	3.90625	10.475	1.56006	6.38741	2.01005	3.36482	0	3.49897	2.5641	5.69747	2.83286	5.65914	1.75439	4.19439	2.39521	4.08487	3.21429	2.58727	2.20588
3.27995	2.8169	2.47775	2.44755	16.5394	1.57807	3.97262	3.45912	3.04997	3.50385	3.39493	3.42466	3.41684	3.90625	10.82	1.42045	6.92402	1.84332	3.95893	0	3.70979	2.41692	6.17385	2.6178	6.21492	1.63043	4.56947	2.35294	4.41068	3.07167	2.76249	2.77778
3.50992	2.68456	2.63107	2.44755	16.846	1.54472	4.31759	3.36391	3.27995	4.3088	3.85489	3.20513	3.6742	3.73134	11.1677	1.88022	7.42231	2.18341	4.16975	0	3.95893	2.41692	6.69131	2.55102	6.72964	1.57068	4.82136	2.20994	4.73648	2.91262	2.97878	2.85714
3.81656	3.31126	2.80356	2.41379	17.462	1.57729	4.5859	3.28358	3.52909	4	4.08487	3.20513	4.03012	3.63636	11.4908	1.97368	7.95346	2.01613	4.50103	1.03627	4.20808	2.40964	6.95962	2.41546	7.28816	1.21951	5.08966	2.1164	5.06502	2.80374	3.18686	2.74914
4.1232	3.20513	3.0527	0	18.037	1.6129	4.9117	3.23529	3.72074	3.92157	4.35318	3.10559	4.27926	3.40136	11.7974	1.9341	8.45722	2.01613	4.64887	1.52284	4.45722	2.58621	7.45791	2.7972	7.65229	1.19048	5.28131	2	5.40999	2.71903	3.436
4.35318	3.94737	3.12936	2.20126	18.475	1.5873	5.1499	3.09859	4.03833	3.77358	4.62149	2.94118	4.63244	3.31126	12.1342	1.82432	8.91718	1.63399	4.73101	1.53061	4.68994	2.51397	7.95619	2.61438	8.34223	1.08225	5.53046	1.93237	5.72485	2.58621	3.60301	2.62295
4.564	3.65854	3.35113	2.12121	19.0719	1.63666	5.40999	3.05556	4.26831	3.7037	4.87064	3.17919	4.89254	3.25733	12.4408	1.7487	9.41547	1.48368	5.10883	1.53061	4.94456	2.45902	8.45448	2.52101	9.03217	1.02881	5.79877	1.87793	6.02053	2.59067	3.80287	2.53165
4.85147	3.5503	3.60849	2.12121	19.4743	1.5625	5.76318	2.95699	4.58316	3.50877	5.13895	3.22581	5.295	3.67197	12.794	1.72634	9.91376	1.43266	5.31964	0.697674	5.1937	2.47253	8.9911	2.39521	9.60986	0.992063	6.02601	1.74672	6.38467	2.53165	3.98357	2.5
5.20739	3.24324	3.85763	2.01149	19.8631	1.57356	5.97399	3.49462	4.91992	3.48837	5.36893	3.28767	5.62081	3.61446	13.2156	1.70886	10.412	1.38122	5.47296	0.697674	5.44285	2.36842	9.47023	2.3622	10.0041	0.957854	6.35181	1.8018	6.72964	2.6178	4.19713
5.50308	3.15789	4.03012	2.03488	20.4764	1.57233	6.35729	3.20197	5.1499	3.35196	5.58248	3.1746	5.98494	3.47826	13.4757	1.67494	10.9103	1.34048	6.02875	0.625	5.69199	2.24439	10.1027	2.27273	10.5818	0.932836	6.50513	1.75439	7.05544	2.5641	4.48186
5.74401	2.91262	4.26831	2	21.2758	1.55039	6.72142	3.11005	5.41821	3.26087	5.88638	3.06122	6.31075	3.38983	13.8207	1.61098	11.4086	1.34048	6.20123	0	5.94114	2.21675	10.5818	1.77936	11.2334	0.85034	7.04997	1.78571	7.40041	2.5	4.68446	2.28571
5.97399	2.98507	4.42163	1.94444	21.9083	1.61551	7.02806	2.95455	5.62902	3.14136	6.13552	3.02267	6.68309	3.24324	14.2122	1.53409	11.9069	1.3089	6.29979	0.625	6.19028	2.16346	10.8309	1.65563	11.6331	0.847458	7.39493	1.65289	7.83299	2.38095	4.93361	2.20994
6.2423	2.87081	4.67077	1.91257	22.4997	1.63132	7.46886	2.98165	5.83984	3.15789	6.38467	2.87081	7.02806	3.50649	14.4723	1.5411	12.386	1.97368	6.62286	0.588235	6.43943	2.06422	11.3155	1.5528	12.219	0.759878	7.75359	1.54739	8.25462	2.23214	5.19097	2.18579
6.53799	2.77778	5.01574	0	23.0007	1.68492	7.718	2.73109	6.08898	3.15789	6.63381	2.83019	7.43053	3.59043	14.7981	1.51685	12.9035	1.88917	7.09925	0.555556	6.68857	1.93133	11.9863	1.38122			8.00274	1.53257	8.67625	1.96078	5.54689	2.0202
6.78713	3.13901	5.16906	1.81347	23.499	1.68492	8.02464	2.78373	6.31896	3.07692	6.88296	2.77136	7.75633	3.7037	15.4579	1.43008	13.4401	1.80288	7.64682	0.506757	6.93771	2.14592	12.1971	1.33333			8.34497	1.42349	9.07871	1.79856	5.90007	1.97531
6.99795	3.37838	5.32238	1.78571	24.0712	1.73611	8.47365	2.64228	6.52977	2.9703	7.11294	2.65487	8.08487	3.5545			13.9576	0	8.41068	0.424929	7.26352	2.06612	12.5941	1.21951			8.75565	1.49502	9.50034	1.6129	6.141	1.9802
7.20876	3.28228	5.4757	2	24.4189	1.78094	8.77207	2.64706	6.81725	2.87081	7.44422	2.61438	8.44627	3.34076			14.2067	1.14943	8.65982	0.372208	7.60849	2.02429	12.9582	1.16959			9.02396	1.4881	9.80698	1.49701	6.48597	1.88679
7.49624	3.15126	5.62902	2.40385	25.0322	1.68634	9.34702	2.5	7.06639	2.86396	7.72621	2.45902	8.75291	3.36323			14.705	1.13895	8.82136	0.399113	8.17796	1.92308	13.514	1.08225			9.34976	1.42248			6.81999	1.80995
7.86037	2.92969	5.859	2.32558	25.514	1.71821	9.73032	2.49077	7.29637	2.75862	8.05202	2.34375	9.07871	3.24675			15.165	1.02041	9.11978	0.382979	8.67625	1.76991	13.9576	1.05932			9.75222	1.39082			7.14579	1.96507
8.20534	2.70758	6.12731	2.28311			10.0561	2.30375	7.62218	2.69058	8.74196	2.17786	9.42368	3.49076			15.5674	1.08932	9.34976	0.465116	9.14168	1.63132					10.0151	1.35135			7.47159	1.95652
8.53114	2.62238	6.34908	2.21239			10.4011	2.17042	7.83299	2.65487	9.05681	2.20183	9.74949	3.4413			15.9808	1.05708	9.62902	0.449438	9.75496	1.56986					10.3409	1.38889			7.80014	1.83673
8.8104	2.39617	6.58727	2.22222			10.7077	2.12264	8.17796	2.58621	9.54962	2.34114	10.1136	3.38346					9.82067	0.454545	10.1574	1.46413					10.7625	1.33333			8.12594	1.9084
9.13621		6.79808	#DIV/0!			11.0637	2.03313	8.44627	2.91667	10.0452	2.1875	10.4203	3.39623					10.3381	0.444444	10.7515	1.3089					11.3429	1.2285			8.46817	1.8797
9.46201	2.49288	7.17043	2.5			11.447	2.00297	8.77207	2.79441	10.987	1.85676	10.7461	3.37079					11.0664	0.408163	11.154	1.21065					11.7645	1.13636			8.79398	1.84502
9.78782	2.34584	7.55373	2.33463			11.7235	1.96793	9.01027	2.7451	11.5044	1.89873	11.0719	3.20285					10.8172	0.4329	11.7481	1.0917					12.3723	0.972763			9.13895	1.76056
10.1136	2.30871	7.82204	#DIV/0!			12.0602	1.88022	9.27036	2.64151	13.3881	1.94805	11.3977	3.08219					11.5948	0.393701	12.1506	1.57563					12.7611	0.788644			9.51403	1.70068
10.3053	2.2846	8.15058	2.10526			12.4819	1.73077	9.62355	2.5878	13.7331	1.77725	11.7426	2.90323					11.8522	0.378072	12.7447	1.42857					12.9719	1.14329			9.89733	2.02265
10.4969	2.25515	8.55305	1.91083			12.9418	1.64835	9.83436	2.74223	14.1355	1.67785	12.0986	2.61628					12.3997	0.362319	12.9363	1.39405					13.2402	1.13809			10.2806	2.38474
10.8611	2.16049	8.82136	1.91693			13.1417	1.63241	10.5818	2.54237	15.3046	1.67038	12.4517	2.57143					12.9062	0.31746	13.1608	1.78891					13.4894	1.09329			10.5873	2.17391
11.1759	2.30415	9.1937	1.76471			13.4675	1.6129	10.8884	2.51678	15.6879	0.961538	12.7392	2.36842					13.3662	0.310078	13.4867	1.81488					13.7139	1.07296			10.9322	2.12465
11.5127	2.13675	9.7796	1.6			13.7166	1.58824	11.3292	2.41158	16.1287	1.13895	13.1225	2.27273					13.8453	0.280505	13.9822	1.69492					14.4778	1.07296			11.2389	2.12465
11.6742	2.07039	10.1629	1.53061			14.0808	1.5237	11.5784	2.31839	16.7173	1.13895	13.4483	2.25564					14.3436	0.271739	14.4997	1.66389					14.872	0.95057			11.5154	2.29058
11.8385	2.0284	10.5955	1.66271			14.475	1.54004	11.885	2.30061	17.7194	1.13895	13.755	2.16867					14.8036	0.262812	15.0746	1.59236					15.2663	0.970246			11.8412	2.12379
12.1834	1.90114	11.1321	1.51515			14.7433	1.5015	12.334	2.19298	18.1218	0.569476	14.1191	2.11765					15.3018	0.256082	15.499	1.52207					15.5729	0.989446
12.5749	1.87266	11.5811	1.50862			15.0582	1.5	12.6324	2.81294	18.6201	1.13895	14.475	2.10773					15.8001	0							15.9179	0.968992
13.0459	1.76678	11.8111	1.64271			16.1506	1.65563	13.2074	2.76625			15.0308	1.95652					16.1944	0
13.3333	1.72712	12.1752	1.54739					13.5907	2.55754			15.4223	2.01794					16.6735	0.197368
13.7166	1.7452	12.2902	1.85529					13.9165	2.48139			15.9398	2.00893					17.4018	0.218659
14.0808	2.13311	12.8077	1.68634					14.2615	2.24719			16.4189	2.0316					17.9083	0.219941
14.4641	2.00321	13.1335	1.62602					14.5681	2.1692			16.9281	1.98675					18.4175	0.206044
14.694	1.93199	13.5551	1.56495					14.924	2.09205			17.5031	1.99557					19.3374	0.204082
15.2307	1.74581	14.2067	1.43472					15.3073	2.01816			17.9138	2.25734					20.4189	0.198151
16.0164	2.07814	14.8008	1.70068					15.5838	1.95695			18.4997	2.21729					21.7796	0.190597
16.6379	2.1815	15.1841	1.70532					15.9206	1.95695			18.9979	2.1978
17.2512	2.02265	15.7782	1.53563					16.3422	2.09888
17.7112	2.05592	16.1889	1.68011					16.8022	2.06422
18.2669	1.75234	17.1882	1.71703					17.0021	2.05292
18.7269	1.9084	17.5524	1.69147					17.3279	2.05292
19.2444	1.89394	18.1848	1.65563					17.577	2.03804
19.8001	1.93798	18.7598	1.42045					17.9411	2.07948
20.2409	1.97785	19.1403	1.4758					18.6037	2.03069
20.7392	2.08333	19.7536	1.39353					18.9185	2.03069
21.2375	2.03252	20.2327	1.40292					20.011	2.06044
21.7166	1.91718	21.2101	1.40924
22.2341	2.02593	22.0342	1.38889
		22.5325	1.34264
		27.6112	1.52253
