# Supplementary material for: Functional variants in a TTTG microsatellite on 15q26.1 cause familial nonautoimmune thyroid abnormalities
Source: Nat Genet. 2024 May 7;56(5):869–76. doi: 10.1038/s41588-024-01735-5 (PMC11096107; doi:10.1038/s41588-024-01735-5)
Supplement: Supplementary file 11 — Statistical source data. [file 41588_2024_1735_MOESM11_ESM.xlsx]

## Sheet: Sheet1
pGL4.23		pGL4-(TTTG)4		pGL4-(TTTG)3		pGL4-SNV		pGL4-HSVTKp		pGL4-(TTTG)4-HSVTKp		pGL4-(TTTG)3-HSVTKp		pGL4-SNV-HSVTKp
x axis	value	x axis	value	x axis	value	x axis	value	x axis	value	x axis	value	x axis	value	x axis	value
1	0.518521	2	0.518521	3	6.59259	4	7.33333	6	10.4155	6.9	0.43783	8	1.28701	9	6.64729
0.9	0.617277	2	0.888897	2.9	6.96297	4	7.70371	6	10.986	7	0.650112	8	1.85754	8.9	7.0719
1.1	0.888897	1.9	0.962945	3	7.03702	4	8.32099	6	12.8037	6.9	1.00836	7.9	2.4546	9	7.21782
0.8	0.913592	2.1	1.0617	3	7.40739	3.9	8.5679	6.1	12.9098	7	1.22064	8	2.71993	8.9	7.64243
1	0.987652	1.8	1.1111	3	8.81481	4.1	8.69136	6	13.3742	7.1	1.23391	7.9	3.02513	9	7.6557
0.9	1.20986	2	1.33332	2.9	9.01232	4	8.93827	5.9	13.4804	7	1.76466	8	3.0384	9.1	7.70874
1.1	1.28397	1.9	1.43208	3.1	9.18519	4	10.1975	6	13.8121	6.9	1.80444	8.1	3.29046	8.9	8.22623
1	1.58023	2.1	1.48148	3	9.3827	4	10.5679	6	14.3826	7	2.3352	8	3.60893	9	8.27927
